# Supplementary material for: GetOrganelle: a fast and versatile toolkit for accurate de novo assembly of organelle genomes
Source: Genome Biol. 2020 Sep 10;21:241. doi: 10.1186/s13059-020-02154-5 (PMC7488116; doi:10.1186/s13059-020-02154-5)
Supplement: Supplementary file 2 — Additional file 2: Table S1. The sampling and basic assembly information of 50 plant samples. Table S2. Evaluation of the published plastomes, GetOrganelle reassembled plastomes and NOVOPlasty reassembled plastomes of same GenBank SRA accession number using reads mapping. Table S3. The sampling and basic assembly information of 56 animal samples using GetOrganelle and NOVOPlasty. Table S4. The sampling and basic assembly information of 50 fungi samples using GetOrganelle and NOVOPlasty. Table S5. Performance characteristics of GetOrganelle using the plastome of a gymnosperm species Gnetum parvifolium (Warb.) W.C.Cheng (GenBank SRA accession number: NC_011942.1) as the seed to assemble the plastome of an angiosperm species Haberlea rhodopensis from an online WGS dataset (GenBank SRA accession number: SRR4428742). [file 13059_2020_2154_MOESM2_ESM.xlsx]

## Sheet: Table S1
Additional file 2: Table S1. The sampling and basic assembly information of 50 plant samples.
Group	Major clade	Order	Family	Species	SRA Run ID	Sequecing platform	Read length (bp)	No. of reads used	No. of bases used	GetOrganelle assembies								Novoplasty assemblies1	Publisshed plastome		Identical marks of three assemblies2	Different sites between published and reassembled (GetOrganelle) plastomes
										Circular plastome	No. of configurations	Assembled plastome size (bp)	Assemble strategy	Base coverage	Ratios of plastome reads	Maximum memory (bit)	Duration (s)		Accession no.	Plastome size (bp)		No. of differences	Identity (%)	Different sites between published and reassembled (GetOrganelle) plastomes
Angiosperms	Lamiids	Solanales	Convolvulaceae	Cuscuta campestris Yunck.	ERR1917165	MiSeq	2*150	3694862	1112153462	yes	2	86749	auto	585.431	0.0456642	14871324262	3642.29	86749	unpublished (http://www.plabipd.de/projects/Cuscuta_campestris/cuscuta_campestris_complete_chloroplast_r0-32.fasta.gz)	86749	†‡*	0	100
Gymnosperms	Ginkgoidae	Ginkgoales	Ginkgoaceae	Ginkgo biloba L.	ERR2206741	HiSeq 2000	2*100	20000000	2020000000	no	6	33975+159960	auto	118.889	0.0114142	5127117209	3323.44	3939 (2)	MG922595	156976		n/a
Gymnosperms	Pinidae	Pinales	Pinaceae	Picea abies (L.) H. Karst.	ERR268390	HiSeq 2000	2*100	20000000	2020000000	yes	15	124132	auto	239.819	0.0147372	20032801210	13423.2	311746 (14)	HF937082	124084		56 bp	99.849
Angiosperms	Malvids	Malvales	Cytinaceae	Cytinus hypocistis (L.) L.	ERR964904	HiSeq 2000	2*100	17328830	1750211830	yes	1	19400	customized	145.708	0.00161508	19528142553	14908.6	19400	KT335971	19400	†‡*	0	100
Gymnosperms	Pinidae	Cupressales	Cupressaceae	Juniperus cedrus Webb & Berthel.	SRR1145775	HiSeq 2000	2*100	20000000	2000000000	yes	2	127693	auto	148.317	0.00946952	4744865120	2964.48	127556	KT378453	127126		950 bp	99.254
Lycopods		Selaginellales	Selaginellaceae	Selaginella kraussiana (Kunze) A. Braun	SRR2037123	HiSeq 2000	2*100	3104532	313557732	yes	1	129971	auto	225.445	0.0934479	1122060206	741.86	69324	MH549643	129971	‡	0	100
Angiosperms	Monocots	Zingiberales	Musaceae	Musa balbisiana Colla	SRR2057084	HiSeq 2000	2*100	3940920	394092000	no	1	92+100+114+130+1201+1460+1881+2688+4072+7101+10181+25404+27409+52508	auto	556.89	0.189837	1513975971	1499.19	799283 (180)	KT595228	169503		n/a
Angiosperms	Lamiids	Lamiales	Gesneriaceae	Haberlea rhodopensis Friv.	SRR4428742	HiSeq 2000	2*100	6112452	611245200	yes	2	152978	auto	427.474	0.106985	1952062636	1481.37	172659 (3)	KX657870	153099		635bp	99.586
Gymnosperms	Pinidae	Pinales	Pinaceae	Picea sitchensis (Bong.) Carrière	SRR5028199	HiSeq X Ten	2*150	20000000	3020000000	yes	15	124200	auto	68.332	0.00281021	22160957505	18420.3	210326 (186)	KU215903	124049		6 sites, 156 bp	99.874	conflict (30345): A/G; indel (65574): TTTAT; conflict (102044): TT/CG; conflict (102071): TT/CG; indel (102077) TTCTCGATTCTACAAAAGATTCGGATATTCTCGATTCTACAAAAGATTCGGATATTCTCGATTCTACAAAAGATTCGGATATTCTCGATTCTACAAAAGATTCGGATA; indel (111809): GAAAAGAAAGAATGAGAAAGAAAAGAAAGAATGAGAAA;
Angiosperms	Lamiids	Gentianales	Rubiaceae	Coffea arabica L.	SRR5602572	MiSeq	2*300	5065216	1493732198	yes	2	155188	auto	221.097	0.0229704	17076789968	8353.52	175877 (3)	KY085909	155188	‡	0	100
Angiosperms	Lamiids	Lamiales	Plantaginaceae	Digitalis lanata Ehrh.	SRR5602573	MiSeq	2*300	2515048	729363920	yes	1	153108	customized	251.962	0.0528918	6252398641	8497.06	143214 (1)	KY085895	153108	‡	0	100
Angiosperms	Campanulids	Asterales	Asteraceae	Echinacea purpurea (L.) Moench	SRR5602574	MiSeq	2*300	10394828	2531140618	yes	1	151920	customized	24.644	0.00147914	62621696917	44128.5	17733 (1)	KX548224	151913		10 sites, 15bp	99.99	conflict (22054): C/A; conflict (37495): C/T; conflict (55517): A/G; conflict (55704): G/A; conflict (55792): C/A; indel (55795): G; conflict (55836): G/A; conflict (122987): T/A; indel (123169): A; indel (123178): TTGGA
Angiosperms	Campanulids	Asterales	Asteraceae	Echinacea paradoxa (Norton) Britton	SRR5602575	MiSeq	2*300	6202480	1692036544	yes	2	152224	customized	47.179	0.00423453	65095598080	45856.9	61512 (2)	KX548217	151837		3 sites, 32 bp	99.979	conflict (5632): T/G; indel (24372): AAAAAAA; indel (124398): TTAATATAAAAGTATTCAATAAGT
Angiosperms	Campanulids	Asterales	Asteraceae	Echinacea speciosa Lindl.	SRR5602576	MiSeq	2*250	1941430	483221927	yes	2	151845	auto	18.198	0.00571844	19905025933	16109.2	28878 (1)	KX548222	151860		8 sites, 107 bp	99.928	indel (5487): TTTTTTTTTTTT; indel (46632): AATATCAATTT; conflict (55370): G/T; conflict (55802): G/A; indel (70571): AAAAAAAAAG; indel (70923): TTTTTTTTTTTT; indel (10900)*: AAAAAAAAAAAAAAAAAAAAAAAAAAAAAAAAAAAAAAAAAAA; indel (128537): TTTTTTTTTTTTTTTTT
Angiosperms	Campanulids	Asterales	Asteraceae	Echinacea sanguinea Nutt.	SRR5602577	MiSeq	2*250	9823760	2225081640	no	2	151960	customized	72.729	0.00496696	8658654068	1952.58	172554 (3)	KX548225	151926		5 sites, 35 bp	99.977	indel (54258): TTTTTTTTTTT; indel (55914): G/A; indel (106981)*: A; indel (117991): TGAATTTATATTCATATTCTT; indel (128600): T
Angiosperms	Campanulids	Asterales	Asteraceae	Echinacea atrorubens (Nutt.) Nutt.	SRR5602578	MiSeq	2*250	1923846	472881346	yes	2	151937	auto	28.961	0.00930518	6125697105	2661.9	172481 (5)	KX548220	151912		5 sties, 47 bp	99.962	indel (4958): AGAAAAAGATTCTATAAAAGAAAAAGATTCTATAAA; indel (5631)*:TTTTG; indel (5648)*: C; indel (107027)*: AAAA; indel (116314)*: A
Angiosperms	Campanulids	Asterales	Asteraceae	Echinacea angustifolia DC.	SRR5602579	MiSeq	2*300	3338742	878089146	yes	2	151951	customized	47.398	0.0082021	6582037381	4546.2	51907 (1)	KX548221	151935		5 sites, 24 bp	99.984	indel (34902): AAAAAA; indel (70629): AA; indel (10969) AAAAAA; indel (116273)*: AAAA; indel (128581): TTTTTT
Angiosperms	Campanulids	Asterales	Asteraceae	Echinacea laevigata (C.L. Boynton & Beadle) S.F. Blake	SRR5602581	MiSeq	2*250	2198622	545258256	yes	2	151913	customized	24.931	0.00694596	20713553526	13750.6	28384	KX548219	151886		35bp	99.977
Angiosperms	Fabids	Rosales	Rosaceae	Prunus dulcis (Mill.) D.A. Webb	SRR5602582	MiSeq	2*300	2571744	630591628	yes	2	157764	auto	203.273	0.0508557	1748051689	1039.55	179225 (3)	KY085904	157723		3 sites, 45 bp	99.971	indel (9791): TTAATTAAAAA; indel (30365): AATGCTAACAAAAAGATTATTTTATTAGCATT; indel (30397)*: NN
Angiosperms	Malvids	Malvales	Malvaceae	Theobroma cacao L.	SRR5602583	MiSeq	2*300	941530	277468891	yes	2	160683	auto	25.83	0.0149582	9512278818	11884.2	69646 (3)	KY085907	160619		3 sites, 65 bp	99.96	indel (113225): AACGAATTATAGATAAATAATGATTTATCTGATTTGAAAAAAAAAGACTTTTTTTATTATATTAATATATTCAT; conflict (134138): G/T; indel (136727): TGGGTTTTTCGTGTTGTCAAAGAGTTGAACAAT
Angiosperms	Lamiids	Lamiales	Lamiaceae	Scutellaria lateriflora L.	SRR5602584	MiSeq	2*300	3398096	843407427	yes	2	152355	auto	149.812	0.0270624	2159294808	1541.47	172376 (3)	KY085900	152283		2 sites, 76 bp	99.95	indel (8939): AACGAATTATAGATAAATAATGATTTATCTGATTTGAAAAAAAAAGACTTTTTTTATTATATTAATATATTCAT; indel (9013)*: NN
Angiosperms	Malvids	Myrtales	Myrtaceae	Pimenta dioica (L.) Merr.	SRR5602585	MiSeq	2*300	3642300	1067193900	yes	2	158987	auto	121.527	0.0181047	8891656044	4235.07	180177 (3)	KY085891	158984		1 site, 3 bp	99.998	indel (1): TGG
Angiosperms	Campanulids	Apiales	Araliaceae	Eleutherococcus senticosus (Rupr. ex Maxim.) Maxim.	SRR5602586	MiSeq	2*300	849860	211955084	yes	2	156863	auto	21.522	0.0159279	8369817518	5368.57	156863	KY085901	156863	‡	0	100
Angiosperms	Campanulids	Asterales	Asteraceae	Echinacea tennesseensis (Beadle) Small	SRR5602587	MiSeq	2*250	1814356	434719697	yes	2	151869	auto	12.452	0.0043501	17971216908	13056.1	20284 (1)	KX548223	151877		17 sites, 26 bp	99.983	indel (3882)*: T; indel (5477)*: TTTTTT; indel (5504)*: A; indel (5601): C; conflict (10605): GAAA/TTTC; conflict (17542): A/G; indel (31151)*: T; conflict (44788): A/C; conflict (51914): A/G; conflict (55404): G/T; conflict (55903): C/A; indel (60347)*: T; conflict (75235): A/T; indel (80019): TT; conflict (11756): T/C; indel (123238)*: T; conflict (123375): A/T;
Angiosperms	Magnoliids	Magnoliales	Magnoliaceae	Magnolia biondii Pamp.	SRR5602588	MiSeq	2*300	3200248	953353879	yes	2	160034	auto	128.562	0.021581	2246267895	1383.88	181528 (3)	KY085894	160002		2 sites, 36 bp	99.978	indel (67853): CCTTACCCCTCTTTGTCTGATTCGAGGGGTAAGG; indel (67887): NN
Angiosperms	Magnoliids	Magnoliales	Magnoliaceae	Magnolia officinalis Rehder & E.H. Wilson	SRR5602589	MiSeq	2*300	3488006	1039774588	yes	2	160136	auto	141.562	0.021802	2473901162	1719.65	160136	KY085916	160136	†‡*	0	100
Angiosperms	Monocots	Dioscoreales	Dioscoreaceae	Dioscorea villosa L.	SRR5602590	MiSeq	2*300	2894046	857505829	yes	2	153974	auto	223.539	0.0401387	3726957871	1631.98	153974	KY085893	153974	‡	0	100
Angiosperms	Malvids	Piperales	Piperaceae	Piper nigrum L.	SRR5602591	MiSeq	2*300	2685872	796898222	yes	2	161503	auto	118.169	0.0239487	2158221066	1593.1	161504	KY085899	161523		6 sites, 23 bp	99.986	conflict (128605): A/T; conflict (128612): G/A; indel (128618)*: TTAAAAAAAATAAAAT; conflict (128637): T/A; indel (128643)*: AT; indel (128657)* AA
Angiosperms	Malvids	Piperales	Piperaceae	Piper auritum Kunth	SRR5602592	MiSeq	2*300	3903784	963844269	yes	2	159921	auto	174.091	0.0288852	2166811000	1688.1	180694 (3)	KY085906	159909		2 sites, 16 bp	99.99	indel (80942): TCGCTTTCAAGCGA; indel (80956)*: NN
Angiosperms	Malvids	Sapindales	Rutaceae	Citrus limon (L.) Osbeck	SRR5602593	MiSeq	2*250	2725584	665315054	yes	2	160121	auto	98.648	0.0237416	1939177734	1328.75	160121	KY085897	160101		3 sites, 24 bp	99.985	indel (442): CCCCAGCTGG; indel (62561): TTGTATTAACAA; indel (62573)*: NN
Angiosperms	Malvids	Sapindales	Burseraceae	Boswellia sacra Flueck.	SRR5602594	MiSeq	2*300	4025894	1198911233	yes	2	159228	auto	129.853	0.0172458	2890512990	1780.8	180899 (3)	KY085915	159228		7 sites, 7 bp	99.998	conflict (132645): G/K; conflict (132653): A/R; conflict (132662): A/M; conflict (132667): G/K; conflict (132671): A/M; conflict (132675): A/R; conflict (132684): A/M
Angiosperms	Campanulids	Asterales	Asteraceae	Artemisia annua L.	SRR5602595	MiSeq	2*250	1330400	330604400	yes	2	150961	auto	25.009	0.0114196	14452564951	8369.99	55015 (3)	KY085890	150956		4 sites, 25 bp	99.983	indel (9661): A; indel (29781): AAAAAA; indel (79662): T; indel (111262)*: CTTTAATATTTTAATAT
Angiosperms	Malvids	Malvales	Malvaceae	Althaea officinalis L.	SRR5602596	MiSeq	2*300	2819422	832857258	yes	2	159987	auto	150.207	0.0288539	3093450194	1274.76	180059 (1)	KY085914	159987	‡	0	100
Angiosperms	Lamiids	Lamiales	Verbenaceae	Aloysia citriodora Palau	SRR5602597	MiSeq	2*300	2847446	844267739	yes	2	155230	auto	127.486	0.02344	7168300417	3846.58	155230	KY085903	154699	†	4 sites, 535 bp	99.655	indel (59846): ACCAAGAGTTAAACCAAGAGTTAAACCAAGAGGAAA; indel (60093): AGAGGAGGTAGAGCTAGAGAAGGTAAACCAAGAGTTAAACCAAGAGTTAAACCAAGAGGAAAACCAAGAGTTAAACCAAGAGTTAAACCAAGAAGAAAACCAAGAGTTAAACCAAGAGTTAAACCAAGAAGAAAACCAAGAGTTAAACCAAGAGTTAAACCAAGAAGAAAACCAAGAGTTAAACCAAGAAGAAAACCAAGAAGAAAACCAAGAAGAAAACCAAGAGGTAGAGCAAGAGGAAGAGTATGAATTCGTACGTGAAGCGCCATTGTATAGGCTATGTACGTATAACGGGACATTATATAGGCTATATGACTATAACGAAGAGCAA…
Angiosperms	Monocots	Asparagales	Amaryllidaceae	Allium sativum L.	SRR5602598	MiSeq	2*300	2540120	747303304	yes	2	153140	auto	43.469	0.00890782	3789234896	2131.78	153140	KY085913	153118		2 sites, 26 bp	99.98	indel (64590): TGACCTCCTCTTTGTAGGAGGTCA; indel (64614)*: NN
Angiosperms	Basal Eudicots	Ranunculales	Ranunculaceae	Actaea racemosa L.	SRR5602599	MiSeq	2*250	5087818	1262796427	yes	2	146926	auto	183.207	0.0213161	3025804460	1571	167125 (3)	KY085920	146906		2 sites, 22 bp	99.985	indel (66556): CTTGTCAGTGTACAATGATA; conflict (66576): AG/NN
Angiosperms	Lamiids	Gentianales	Rubiaceae	Mitragyna speciosa (Korth.) Havil.	SRR5602600	MiSeq	2*300	2655068	658722370	yes	2	155617	auto	138.807	0.0327919	1754494140	1192.7	176258 (3)	KY085908	155600		3 sites, 23 bp	99.985	conflict 1 (30565): A/G; indel 1 (30567): AGAGAGATTCATCTACC; indel 2 (86291): T; conflict 2 (155619): A/G; conflict 3 (155621): G/C; conflict 4 (155626): A/C; indel 3 (155645): T.
Angiosperms	Lamiids	Lamiales	Oleaceae	Jasminum tortuosum Willd.	SRR5602601	MiSeq	2*300	2937490	725853779	yes	12	162304	auto	174.3	0.0389742	1759862849	1235.35	178154 (3)	KY085898	162081		2 sites, 225 bp	99.861	indel (55848): TAAATAAATATAACTAAATAAATCTAAATAAATATAACTAAATCAATTTAAATAACTAAATCAATCTAAATAACTAAATAAATCTAAATAAATATAACTAAATCAATTTAAATAACTAAATAAATATAACTAAATAAATCTAAATAAATATATTTAAAATAGTGAAATAGTAAATAAATATAACTAAATAAATCTAAATAAATATATTTAAAATAGTGAAATAG; conflict (76995): G/A
Angiosperms	Magnoliids	Laurales	Lauraceae	Laurus nobilis L.	SRR5602602	MiSeq	2*300	3549864	880366272	yes	2	153040	auto	201.658	0.0350556	2139967455	1558.97	153040	KY085912	152750	†	1 sites, 429 bp	99.972	indel (132551)*: TTATTTTGAATTGTTTGATTATTTGGATCAGTTGTAATTACATCGAATAGAAATTTCAAACATTTTTTTTGATTTTCTGAATCAAATCTTCTTTGTTCGGATATTAAAACAAGCTTTTTAAAATTCAGACTAAACCCAGTTGTTGATTTCCTAGCTAATTCACTGATAGAGGTCAAGAAAGGACCAATGTCTGTCGATAATGATTCTCCATTAAATGTATCCATTTTATGTTCAAGTTTTTGGTAATCAGTAGGAAGCCTATCATGAATCTTATTTATCCAAACCATTTCTATAGAATCTTCTGTCGAAGTGATTGAGTCATCCACCATTGAACGTGAATACACTTTTTTGATTGTTCCACGATATGGTCCGTTTAAAAAAG…
Angiosperms	Magnoliids	Magnoliales	Magnoliaceae	Magnolia denudata Desr.	SRR5602603	MiSeq	2*300	3281958	978023484	yes	2	160089	auto	76.052	0.0124487	2282775117	1312.82	181442 (3)	KY085917	160089	‡	0	100
Angiosperms	Fabids	Rosales	Rosaceae	Eriobotrya japonica (Thunb.) Lindl.	SRR5602604	MiSeq	2*250	3705664	918263539	yes	2	159156	auto	69.112	0.0119787	4418447605	2519.36	159157	KY085905	159156	‡	0	100
Angiosperms	Fabids	Rosales	Rosaceae	Fragaria virginiana Mill.	SRR5602605	MiSeq	2*300	2398914	708879087	yes	2	155577	auto	263.528	0.0578362	4267050008	1708.23	176277 (3)	KY085911	155577	‡	0	100
Angiosperms	Basal Eudicots	Ranunculales	Ranunculaceae	Hydrastis canadensis L.	SRR5602606	MiSeq	2*250	2713622	671892807	yes	2	160053	auto	41.223	0.00981982	1663226085	503.64	181378 (3)	KY085918	160000		1 site, 53 bp	99.967	indel (54586): AATAATTATATGATATAATGTAAGAAATAGAATAATGAATAATATAGAATCAA
Angiosperms	ANA Grade	Austrobaileyales	Schisandraceae	Illicium verum Hook. f.	SRR5602607	MiSeq	2*250	5505598	828592499	yes	2	143187	auto	31.349	0.00541734	29834990321	20662.1	165864 (3)	KY085896	143187	‡	0	100
Angiosperms	ANA Grade	Austrobaileyales	Schisandraceae	Illicium anisatum L.	SRR5602608	MiSeq	2*250	6391948	961348979	yes	2	142723	auto	50.078	0.00743464	2745557843	1006.86	142723	KY085919	142723	‡	0	100
Angiosperms	ANA Grade	Austrobaileyales	Schisandraceae	Illicium floridanum J. Ellis	SRR5602609	MiSeq	2*300	3858232	1141650848	yes	2	143626	customized	72.853	0.00916531	60940217221	56844.2	39714 (3)	KY085892	143571		3 sites, 59 bp	99.956	conflict (13145): A/T; conflict (13161): AA/TT; indel (13163): AAACACACAAGTTAAAATTAGAAAAAGAAATCTCAAGCGAGCAGAGGGAACGGAG
Angiosperms	ANA Grade	Austrobaileyales	Schisandraceae	Illicium henryi Diels	SRR5602610	MiSeq	2*300	2480392	611168588	yes	2	143264	auto	13.997	0.00328104	32300301549	23452.4	25259 (1)	KY085910	143240		5 sites, 56 bp	99.971	conflict (45560): G/T; indel (71987): TTTCCCCTCAAATCAGACAAACAAAGAGGGGAAAGGTCC; indel (12294)*: AAA; indel (127318)*: AAAAAGGGGGGG; conflict (127312): A/G
Monilophytes		Salviniales	Salviniaceae	Salvinia_cucullata Roxb.	SRR6478596	HiSeq 2000	2*125	7787969	947795827	no	2	56784+91841	auto	663.544	0.104051	2683280818	1617.38	442422 (330)	MF177095	150958		n/a
Monilophytes		Salviniales	Salviniaceae	Azolla filiculoides Lam.	SRR6932851	HiSeq 2000	2*100	11879926	1167796725	yes	2	147671	auto	231.64	0.0292915	3796751089	1823.96	26480 (2)	MF177094	147665		4 sites, 8 bp	99.995	indel 1 (14390): CC; indel 2 (15093)*: C; indel 3 (40527): CCC; indel 4 (61178): AT
Monilophytes		Ophioglossales	Ophioglossaceae	Mankyua chejuensis B.Y.Sun, M.H.Kim & C.H.Kim	SRR7630500	MiSeq	2*300	10982080	3305606080	yes	2	146229	auto	503.653	0.0222799	5769214820	2651.23	190765 (5)	KP205433	146225		1 sites, 4 bp		indel (95305): ATAT
Note 1: the number in the barcket representing no. of plastid contigs/scaffolds in the export fasta file. The circular plastome is not indicated.
Note 2: † marks indicate that the NOVOPlasty reassembled ones were identical to GetOrganelle reassembled ones; ‡ marks indicate that GetOrganelle reassembled ones were identical to the published ones; * marks indicate that NOVOPlasty reassembled ones were identical to the published ones.
1139

## Sheet: Table S2
Additional file 2: Table S2. Evaluation of the published plastomes, GetOrganelle reassembled plastomes and NOVOPlasty reassembled plastomes of same GenBank SRA accession number using reads mapping. In the second column, † marks indicate that the NOVOPlasty reassembled ones were identical to GetOrganelle reassembled ones; ‡ marks indicate that GetOrganelle reassembled ones were identical to the pu…
		GetOrganelle					NOVOPlasty					Published
Sample	Identical marks	Length	Mapped reads	Matched depth	Error rate (%)	Notes	Length	Mapped reads	Matched depth	Error rate (%)	Notes	Length	Mapped reads	Matched depth	Error rate (%)
ERR1917165	†‡*	86749 (.)	481565×2+16050^	3393.14±584.95^	2.82±1.27^	auto	86749 (.)	481565×2+16050^	3393.14±584.95^	2.82±1.27^	K23	86749 (.)	481565×2+16050^	3393.14±584.95^	2.82±1.27^
ERR2206741		193935 (2)	129906×2+7277	139.08±53.01	0.28±0.80	auto	3939 (2)	454×2+247	29.59±24.11	2.72±8.20	K31	156976 (.)	124669×2+7233^	165.06±35.95^	0.30±0.79^
ERR268390		124132 (.)	195749×2+4566^	322.20±37.77	0.76±0.96^	auto	311746 (14)	195757×2+4560	128.30±52.78	0.75±1.14	K31	124084 (.)	195739×2+4553	322.21±37.82^	0.78±2.06
ERR964904	†‡*	19400 (.)	15752×2+3729^	183.09±56.22^	1.08±1.67^	customized	19400 (.)	15752×2+3729^	183.09±56.22^	1.08±1.67^	K23	19400 (.)	15752×2+3729^	183.09±56.22^	1.08±1.67^
SRR1145775		127693 (.)	113641×2+1610^	179.19±24.90	0.42±0.85^	auto	127556 (.)	113578×2+1669	179.33±24.87^	0.42±0.91	K23	127126 (.)	112583×2+2499	179.00±26.68	0.48±2.80
SRR2037123	‡	129971 (.)	1287343×2+31684^	2020.83±347.99^	1.11±1.02^	auto	69324 (.)	848795×2+22743	2500.82±1068.77	1.12±1.27	K31	129971 (.)	1287343×2+31684^	2020.83±347.99^	1.11±1.02^
SRR2057084		134341 (14)	1780953×2+131341	2748.66±1072.81	0.13±1.55	auto	799283 (180)	1029223×2+108741	271.05±661.29	0.17±6.90	K47	169503 (.)	1808085×2+123605^	2205.78±470.46^	0.15±2.07^
SRR4428742		152978 (.)	1000318×2+4981^	1310.92±348.55^	0.14±0.40^	auto	172659 (3)	1000317×2+4985	1161.49±445.52	0.14±0.43	K23	153099 (.)	997268×2+6801	1306.95±381.21	0.18±2.05
SRR5028199		124200 (.)	36197×2+7714^	94.22±20.00	5.87±7.46^	auto	210326 (186)	20020×2+4667	31.04±28.15	5.99±13.43	K31	124049 (.)	36137×2+7769	94.25±20.17^	5.87±7.50
SRR5602572	‡	155188 (.)	61191×2+2891^	238.78±31.30^	1.40±1.23^	auto	175877 (3)	61190×2+2892	210.69±52.83	1.40±1.35	K39	155188 (.)	61191×2+2891^	238.78±31.30^	1.40±1.23^
SRR5602573	‡	153108 (.)	69623×2+2722^	273.95±38.04^	2.93±1.79^	customized	143214 (1)	64726×2+2619	272.47±39.25	2.94±1.79	K31	153108 (.)	69623×2+2722^	273.95±38.04^	2.93±1.79^
SRR5602574		151920 (.)	9586×2+1026	34.46±10.44	3.75±6.03^	customized	17733 (1)	1702×2+180	52.70±17.94	3.45±5.89	K47	151913 (.)	9586×2+1033^	34.47±10.45^	3.76±6.08
SRR5602575		151868 (.)	13163×2+1191^	50.81±13.31^	3.31±4.32^	customized	61512 (2)	4175×2+441	40.15±12.49	3.36±5.31	K23	151837 (.)	13160×2+1193	50.81±13.31^	3.32±7.90
SRR5602576		151845 (.)	5627×2+800	19.74±5.49	1.28±3.93^	auto	28878 (1)	1718×2+316	32.30±9.75	1.45±3.25	K47	151860 (.)	5631×2+796^	19.74±5.48^	1.31±6.51
SRR5602577		151960 (.)	23769×2+1385^	75.94±20.35^	1.02±2.27^	customized	172554 (3)	23770×2+1383	66.88±21.31	1.02±2.40	K23	151926 (.)	23753×2+1397	75.91±20.38	1.03±4.98
SRR5602578		151937 (.)	9203×2+942^	31.17±7.59^	1.11±3.18^	auto	172481 (5)	9184×2+957	27.42±8.82	1.13±3.28	K39	151912 (.)	9203×2+942^	31.16±7.71	1.13±7.80
SRR5602579		151951 (.)	11113×2+10037^	52.70±18.90^	4.88±6.02	customized	51907 (1)	4945×2+4492	68.63±28.89	4.82±5.61	K23	151935 (.)	11109×2+10037	52.69±18.91	4.87±6.03^
SRR5602581		151913 (.)	7713×2+986^	26.78±6.32^	1.24±3.09^	customized	28384 (.)	1150×2+213	22.03±15.06	1.88±4.40	K23	151886 (.)	7707×2+991	26.77±6.32	1.24±3.39
SRR5602582		157764 (.)	70072×2+3260^	224.83±27.87	1.00±1.06^	auto	179225 (3)	70073×2+3256	197.90±49.33	1.00±1.17	K23	157723 (.)	70069×2+3263	224.84±27.87^	1.03±5.98
SRR5602583		160683 (.)	7291×2+670^	27.91±8.48^	3.00±4.35^	auto	69646 (3)	3152×2+298	27.88±9.42	3.06±4.52	K23	160619 (.)	7290×2+671	27.91±8.48^	3.02±5.39
SRR5602584		152355 (.)	48554×2+3119^	163.01±17.03^	1.32±1.28^	auto	172376 (3)	48554×2+3119	144.08±39.52	1.32±1.42	K47	152283 (.)	48448×2+3214	162.89±17.33	1.33±1.33
SRR5602585		158987 (.)	34509×2+1546^	130.65±26.66^	1.36±1.77^	auto	180177 (3)	34509×2+1546	115.28±38.31	1.36±1.92	K31	158984 (.)	34509×2+1546^	130.65±26.66^	1.36±1.96
SRR5602586	‡	156863 (.)	6855×2+196^	22.11±5.18^	0.58±2.03^	auto	156863 (.)	6855×2+196^	22.11±5.18^	0.58±2.03^	K23	156863 (.)	6855×2+196^	22.11±5.18^	0.58±2.03^
SRR5602587		151869 (.)	4004×2+523^	13.42±5.11^	1.49±7.20	auto	20284 (1)	920×2+124	23.04±8.10	1.33±4.20	K23	151877 (.)	4004×2+523^	13.42±5.11^	1.49±7.12^
SRR5602588		160034 (.)	36278×2+1304^	137.87±24.16^	1.47±1.50^	auto	181528 (3)	36279×2+1303	121.55±37.17	1.48±1.67	K23	160002 (.)	36274×2+1308	137.87±24.16^	1.50±7.03
SRR5602589	†‡*	160136 (.)	39898×2+1419^	151.30±29.22^	1.40±1.47^	auto	160136 (.)	39898×2+1419^	151.30±29.22^	1.40±1.47^	K23	160136 (.)	39898×2+1419^	151.30±29.22^	1.40±1.47^
SRR5602590	‡	153974 (.)	65515×2+2202^	257.45±41.19^	2.58±1.81^	auto	153974 (.)	65288×2+2403	256.95±43.10	2.58±1.96	K47	153974 (.)	65515×2+2202^	257.45±41.19^	2.58±1.81^
SRR5602591		161503 (.)	39271×2+2054^	148.04±19.30^	3.12±2.09^	auto	161504 (.)	39270×2+2055	148.04±21.05	3.13±2.11	K47	161523 (.)	39243×2+2082	147.97±19.32	3.13±2.19
SRR5602592		159921 (.)	61159×2+1725^	192.53±34.38	1.06±1.13^	auto	180694 (3)	61160×2+1724	170.40±51.80	1.06±1.23	K23	159909 (.)	61159×2+1725^	192.54±34.38^	1.07±2.35
SRR5602593		160121 (.)	35135×2+2434^	111.66±15.57^	1.47±2.52^	auto	160121 (.)	35135×2+2433	111.66±15.57^	1.47±2.52^	K31	160101 (.)	35126×2+2442	111.65±15.57	1.48±3.88
SRR5602594		159228 (.)	40402×2+2605^	155.91±29.62^	3.14±2.12^	auto	180899 (3)	40401×2+2606	137.23±38.17	3.14±2.38	K31	159228 (.)	40402×2+2604	155.90±29.74	3.14±2.12^
SRR5602595		150961 (.)	7710×2+1078^	27.06±6.46^	2.71±3.92^	auto	55015 (3)	4089×2+692	39.93±17.96	2.94±3.77	K23	150952 (.)	7709×2+1079	27.06±6.46^	2.72±5.07
SRR5602596	‡	159987 (.)	43452×2+1831^	164.93±26.08^	2.57±2.00^	auto	180059 (1)	43453×2+1830	146.55±40.63	2.57±2.17	K39	159987 (.)	43452×2+1831^	164.93±26.08^	2.57±2.00^
SRR5602597	†	155230 (.)	34704×2+1908^	136.21±21.80^	1.39±1.48^	auto	155230 (.)	34704×2+1908^	136.21±21.80^	1.39±1.48^	K39	154699 (.)	34536×2+2007	136.19±21.84	1.40±6.38
SRR5602598		153140 (.)	12442×2+490^	49.11±9.05^	2.63±3.18^	auto	153140 (.)	12442×2+489	49.11±9.05^	2.65±3.20	K31	153118 (.)	12439×2+493	49.11±9.05^	2.64±4.57
SRR5602599		146926 (.)	55329×2+1513^	188.98±20.54^	0.34±0.69^	auto	167125 (3)	55329×2+1513	166.14±43.82	0.34±0.75	K31	146906 (.)	55329×2+1513^	188.98±20.55	0.36±4.99
SRR5602600		155617 (.)	45909×2+2077^	149.31±15.31^	1.08±1.22^	auto	176258 (3)	45908×2+2078	131.82±35.92	1.08±1.35	K31	155600 (.)	45906×2+2079	149.30±15.42	1.09±3.43
SRR5602601		162304 (.)	61942×2+1958^	192.21±33.52	1.04±1.19^	auto	178154 (3)	61942×2+1958	175.11±48.21	1.04±1.27	K23	162080 (.)	61822×2+2073	192.28±33.84^	1.06±1.46
SRR5602602	†	153040 (.)	66965×2+2521^	221.60±31.43	1.16±1.11^	auto	153040 (.)	66965×2+2521^	221.60±31.43	1.16±1.11^	K23	152750 (.)	66759×2+2719	221.65±37.88^	1.17±1.56
SRR5602603	‡	160089 (.)	23340×2+837^	88.44±18.06^	3.00±2.51^	auto	181442 (3)	23341×2+837	78.03±25.60	3.00±2.81	K39	160089 (.)	23340×2+837^	88.44±18.06^	3.00±2.51^
SRR5602604	‡	159156 (.)	23831×2+1038^	76.14±12.24^	1.10±1.70^	auto	159157 (.)	23831×2+1038^	76.14±12.24^	1.11±1.74	K47	159156 (.)	23831×2+1038^	76.14±12.24^	1.10±1.70^
SRR5602605	‡	155577 (.)	81107×2+4997^	317.72±36.30^	2.88±1.60^	auto	176277 (3)	81105×2+4998	280.41±71.57	2.88±1.88	K39	155577 (.)	81107×2+4997^	317.72±36.30^	2.88±1.60^
SRR5602606		160053 (.)	13637×2+463^	42.87±7.07^	0.45±1.52^	auto	181378 (3)	13638×2+462	37.83±11.87	0.45±1.62	K31	160000 (.)	13613×2+486	42.85±7.09	0.45±1.63
SRR5602607	‡	143187 (.)	16223×2+754^	34.88±6.69^	0.87±2.02^	auto	165864 (3)	16224×2+753	30.11±9.73	0.91±2.28	K39	143187 (.)	16223×2+754^	34.88±6.69^	0.87±2.02^
SRR5602608	‡	142723 (.)	26319×2+1289^	56.82±9.14^	0.86±1.52^	auto	142723 (.)	26318×2+1288	56.81±9.14	0.87±1.53	K39	142723 (.)	26319×2+1289^	56.82±9.14^	0.86±1.52^
SRR5602609		143626 (.)	18863×2+992^	79.31±13.47^	3.07±2.90^	customized	39714 (3)	6299×2+376	95.95±27.77	3.13±3.00	K47	143571 (.)	18828×2+1021	79.26±13.60	3.07±3.02
SRR5602610		143264 (.)	4184×2+342^	14.88±4.50^	1.02±3.50^	auto	25259 (1)	795×2+55	15.97±4.70	1.01±3.17	K31	143240 (.)	4184×2+341	14.88±4.50^	1.04±8.21
SRR6478596		148625 (2)	1064162×2+18560	1756.43±310.43	0.14±0.18	auto	442422 (330)	1808834×2+119958	1010.32±8957.32	3.19±63.52	K23	150958 (.)	1081917×2+15058^	1754.70±310.16^	0.14±0.19^
SRR6932851		147671 (.)	283528×2+3062^	381.42±84.89	0.08±0.24^	auto	26480 (2)	98856×2+2948	747.61±246.61	0.51±1.17	K47	147665 (.)	283523×2+3060	381.43±84.88^	0.08±0.59
SRR7630500		146229 (.)	224576×2+5150^	934.86±202.38^	1.34±1.20^	auto	190765 (5)	224580×2+5146	716.61±313.65	1.34±1.29	K23	146225 (.)	224565×2+5161	934.83±202.32	1.34±1.99

## Sheet: Table S3
Additional file 2: Table S3. The sampling and basic assembly information of 56 animal samples using GetOrganelle and NOVOPlasty.
Phylum	Class	Order	Family	Species	SRA Run ID	Read length (bp)	SRA sample type	No. of reads	No. of bases	GetOrganelle assemblies							NOVOPlasty assemblies
										Circular mitogenome	No. of configurations	Assembled organelle genome size	Base coverage	Ratios of mitogenome reads	Number of gene hits	Gene hits	Circular mitogenome	With ambiguous bases	Assembled organelle genome size	Number of gene hits	Gene hits
Chordata	Mammalia	Cetacea	Balaenopteridae	Balaenoptera bonaerensis	DRR014695	2*100	non-blood	12343162	1246659362	yes	1	16421	1506.9	0.019849	14	atp6,cox1,cox2,cox3,cytb,nad1,nad2,nad3,nad4,nad4L,nad5,nad6,rrnL,rrnS	yes	no	16421	14	atp6,cox1,cox2,cox3,cytb,nad1,nad2,nad3,nad4,nad4L,nad5,nad6,rrnL,rrnS
Arthropoda	Insecta	Hymenoptera	Apidae	Apis cerana	DRR095708	2*100	unknown	12114696	1211469600	no	1	6258+9330	297.31	0.003825	10	cox1,cox2,cox3,cytb,nad1,nad3,nad4,nad5,rrnL,rrnS	no	no	6187+869	3	cox1,cox2,cox3
Chordata	Mammalia	Rodentia	Muridae	Mus musculus	ERR1856354	2*100	non-blood	83758778	8375877800	yes	1	16299	146.202	0.000285	10	atp6,cox1,cox2,cox3,cytb,nad1,nad4,nad5,rrnL,rrnS	yes	no	16299	10	atp6,cox1,cox2,cox3,cytb,nad1,nad4,nad5,rrnL,rrnS
Arthropoda	Insecta	Diptera	Culicidae	Anopheles gambiae	ERR1952738	2*150	unknown	4006412	604968212	no	1	13602	76.734	0.001725	11	atp6,cox1,cox2,cox3,cytb,nad1,nad2,nad4,nad5,rrnL,rrnS	no	no	15099	11	atp6,cox1,cox2,cox3,cytb,nad1,nad2,nad4,nad5,rrnL,rrnS
Chordata	Mammalia	Carnivora	Canidae	Canis lupus familiaris	ERR466754	2*100	non-blood	150000000	15000000000	n/a	n/a	n/a	n/a	n/a	0	n/a	no	no	13399+756+308	2	rrnL,rrnS
Chordata	Mammalia	Primates	Hominidae	Homo sapiens	SRR039541	2*100	non-blood	49991976	5009195995	yes	1	16571	235.171	0.000778	14	atp6,cox1,cox2,cox3,cytb,nad1,nad2,nad3,nad4,nad4L,nad5,nad6,rrnL,rrnS	yes	yes	16572	14	atp6,cox1,cox2,cox3,cytb,nad1,nad2,nad3,nad4,nad4L,nad5,nad6,rrnL,rrnS
Chordata	Mammalia	Primates	Cercopithecidae	Rhinopithecus bieti	SRR1041081	2*100	non-blood	35340072	3534007200	yes	1	16550	989.034	0.004632	13	atp6,cox1,cox2,cox3,cytb,nad1,nad2,nad3,nad4,nad5,nad6,rrnL,rrnS	yes	yes	16550	13	atp6,cox1,cox2,cox3,cytb,nad1,nad2,nad3,nad4,nad5,nad6,rrnL,rrnS
Arthropoda	Insecta	Diptera	Culicidae	Anopheles funestus	SRR1055280	2*100	unknown	34782610	3506087088	yes	1	15404	84.39	0.000371	11	atp6,cox1,cox2,cox3,cytb,nad1,nad2,nad4,nad5,rrnL,rrnS	n/a	n/a	0	0	0
Arthropoda	Insecta	Diptera	Calliphoridae	Lucilia cuprina	SRR1200276	2*100	unknown	27079682	2732339913	yes	1	15948	672.248	0.003924	10	atp6,cox1,cox2,cox3,cytb,nad1,nad4,nad5,rrnL,rrnS	no	yes	14967+1007	11	atp6,cox1,cox2,cox3,cytb,nad1,nad2,nad4,nad5,rrnL,rrnS
Arthropoda	Arachnida	Trombidiformes	Tetranychidae	Tetranychus urticae	SRR1284940	2*100	unknown	15485964	1548596400	no	1	278+324+420+542+544+558+632+691+795+870+1011	4.265	1.8e-05	12	atp6,cox1,cox2,cox3,cytb,nad1,nad2,nad3,nad4,nad5,rrnL,rrnS	no	no	0	0	0
Arthropoda	Insecta	Hemiptera	Pentatomidae	Halyomorpha halys	SRR1298377	2*100	unknown	26099806	2636080406	no	1	15353	454.858	0.002649	10	atp6,cox1,cox2,cox3,cytb,nad1,nad4,nad5,rrnL,rrnS	yes	yes	15334	10	atp6,cox1,cox2,cox3,cytb,nad1,nad4,nad5,rrnL,rrnS
Arthropoda	Insecta	Thysanoptera	Thripidae	Frankliniella occidentalis	SRR1300141	2*100	unknown	49237442	4968057897	no	1	2774+3070+6194	83.371	0.000202	11	atp6,cox1,cox2,cox3,cytb,nad1,nad3,nad4,nad5,rrnL,rrnS	no	no	1385+1385+1201+1089	1	cytb
Arthropoda	Insecta	Diptera	Cecidomyiidae	Mayetiola destructor	SRR136494	2*95	unknown	13009988	1234647861	yes	6	14602	1040.24	0.012303	10	atp6,cox1,cox2,cox3,cytb,nad1,nad4,nad5,rrnL,rrnS	yes	no	14365	10	atp6,cox1,cox2,cox3,cytb,nad1,nad4,nad5,rrnL,rrnS
Arthropoda	Insecta	Blattodea	Ectobiidae	Blattella germanica	SRR1566160	2*100	unknown	34965036	3531468636	yes	1	15799	289.927	0.001297	10	atp6,cox1,cox2,cox3,cytb,nad1,nad4,nad5,rrnL,rrnS	no	no	15329+492	10	atp6,cox1,cox2,cox3,cytb,nad1,nad4,nad5,rrnL,rrnS
Chordata	Mammalia	Laurasiatheria	Suidae	Sus scrofa	SRR1581065	2*100	non-blood	29940088	3023948888	yes	1	16571	1383.42	0.007581	13	atp6,cox1,cox2,cox3,cytb,nad1,nad2,nad3,nad4,nad5,nad6,rrnL,rrnS	yes	no	16761	13	atp6,cox1,cox2,cox3,cytb,nad1,nad2,nad3,nad4,nad5,nad6,rrnL,rrnS
Chordata	Mammalia	Primates	Indriidae	Propithecus coquereli	SRR1657027	2*100	non-blood	78353548	7913708348	yes	1	17112	1160.61	0.00251	14	atp6,cox1,cox2,cox3,cytb,nad1,nad2,nad3,nad4,nad4L,nad5,nad6,rrnL,rrnS	no	yes	16846+870+439+209+207	14	atp6,cox1,cox2,cox3,cytb,nad1,nad2,nad3,nad4,nad4L,nad5,nad6,rrnL,rrnS
Chordata	Mammalia	Primates	Cercopithecidae	Rhinopithecus roxellana	SRR1743021	2*100	non-blood	63847988	6384798800	yes	1	16549	536.858	0.001392	14	atp6,cox1,cox2,cox3,cytb,nad1,nad2,nad3,nad4,nad4L,nad5,nad6,rrnL,rrnS	yes	no	16549	13	atp6,cox1,cox2,cox3,cytb,nad1,nad2,nad3,nad4,nad5,nad6,rrnL,rrnS
Chordata	Mammalia	Primates	Cercopithecidae	Chlorocebus sabaeus	SRR1822107	2*100	blood	36667238	3666723800	no	n/a	n/a	n/a	n/a	0	n/a	yes	yes	16593	15	atp6,atp8,cox1,cox2,cox3,cytb,nad1,nad2,nad3,nad4,nad4L,nad5,nad6,rrnL,rrnS
Arthropoda	Insecta	Hymenoptera	Cephidae	Cephus cinctus	SRR1946581	2*125	unknown	46447954	5225394825	no	1	15732	857.67	0.002582	10	atp6,cox1,cox2,cox3,cytb,nad1,nad4,nad5,rrnL,rrnS	no	no	18713+980	10	atp6,cox1,cox2,cox3,cytb,nad1,nad4,nad5,rrnL,rrnS
Arthropoda	Maxillopoda	Siphonostomatoida	Caligidae	Lepeophtheirus salmonis	SRR1950515	2*100	unknown	63427416	6342741600	no	1	15971	741.562	0.001867	14	atp6,cox1,cox2,cox3,cytb,nad1,nad2,nad3,nad4,nad4L,nad5,nad6,rrnL,rrnS	no	yes	14690+1269	14	atp6,cox1,cox2,cox3,cytb,nad1,nad2,nad3,nad4,nad4L,nad5,nad6,rrnL,rrnS
Arthropoda	Insecta	Diptera	Drosophilidae	Drosophila simulans	SRR2132981	2*100	unknown	20548729	2075421629	no	1	6737+9431	400.52	0.00312	14	atp6,cox1,cox2,cox3,cytb,nad1,nad2,nad3,nad4,nad4L,nad5,nad6,rrnL,rrnS	no	no	5038+3210+2796+2091+2052+1268+955+671+583+474+459	14	atp6,cox1,cox2,cox3,cytb,nad1,nad2,nad3,nad4,nad4L,nad5,nad6,rrnL,rrnS
Arthropoda	Malacostraca	Decapoda	Penaeidae	Marsupenaeus japonicus	SRR2179962	2*100	unknown	150000000	15150000000	no	1	15875	614.821	0.000644	12	atp6,cox1,cox2,cox3,cytb,nad1,nad3,nad4,nad4L,nad5,rrnL,rrnS	no	no	15872	12	atp6,cox1,cox2,cox3,cytb,nad1,nad3,nad4,nad4L,nad5,rrnL,rrnS
Arthropoda	Insecta	Diptera	Drosophilidae	Drosophila yakuba	SRR2318706	2*100	unknown	43621132	4401372218	no	1	306+2478+3061+7328	142.275	0.000426	12	atp6,cox1,cox2,cox3,cytb,nad1,nad2,nad3,nad4,nad5,rrnL,rrnS	no	no	0	0	0
Chordata	Mammalia	Carnivora	Ursidae	Ailuropoda melanoleuca	SRR2717571	2*100	blood	46474676	4647467600	no	1	304+1309+2077	7.55	6e-06	3	cox1,nad2,nad5	no	no	0	0	0
Chordata	Mammalia	Carnivora	Ailuridae	Ailurus fulgens	SRR2730309	2*100	blood	150000000	15135000000	yes	1	16366	361.28	0.000391	13	atp6,cox1,cox2,cox3,cytb,nad1,nad2,nad3,nad4,nad5,nad6,rrnL,rrnS	yes	no	16438	13	atp6,cox1,cox2,cox3,cytb,nad1,nad2,nad3,nad4,nad5,nad6,rrnL,rrnS
Chordata	Mammalia	Carnivora	Felidae	Acinonyx jubatus	SRR2737540	2*100	blood	139688172	13940879565	yes	1	16910	275.372	0.000334	13	atp6,cox1,cox2,cox3,cytb,nad1,nad2,nad3,nad4,nad5,nad6,rrnL,rrnS	yes	no	16758	13	atp6,cox1,cox2,cox3,cytb,nad1,nad2,nad3,nad4,nad5,nad6,rrnL,rrnS
Chordata	Mammalia	Carnivora	Felidae	Panthera pardus	SRR3041429	2*100	non-blood	129579650	12957965000	yes	1	16881	1159.99	0.001511	13	atp6,cox1,cox2,cox3,cytb,nad1,nad2,nad3,nad4,nad5,nad6,rrnL,rrnS	no	no	16022+3981	13	atp6,cox1,cox2,cox3,cytb,nad1,nad2,nad3,nad4,nad5,nad6,rrnL,rrnS
Chordata	Mammalia	Rodentia	Sciuridae	Ictidomys tridecemlineatus	SRR305235	2*100	non-blood	32102730	3235955184	n/a	n/a	n/a	n/a	n/a	0	n/a	no	no	0	0	0
Arthropoda	Arachnida	Astigmata	Pyroglyphidae	Dermatophagoides farinae	SRR3098386	2*95	unknown	16237976	1542607720	no	1	14129	460.127	0.004214	9	atp6,cox1,cox2,cox3,cytb,nad1,nad5,rrnL,rrnS	no	no	14165+2496+2376+2237+2145+2049+1479+1387+977+959+558+548+498+425+360+331+294+276	9	atp6,cox1,cox2,cox3,cytb,nad1,nad5,rrnL,rrnS
Chordata	Mammalia	Primates	Daubentoniidae	Daubentonia madagascariensis	SRR329682	2*100	non-blood	120180870	12979533960	no	1	2997+5913+7569	409.264	0.00052	13	atp6,cox1,cox2,cox3,cytb,nad1,nad2,nad3,nad4,nad5,nad6,rrnL,rrnS	no	no	539	1	rrnL
Arthropoda	Merostomata	Xiphosura	Limulidae	Limulus polyphemus	SRR3879971	2*100	unknown	47431840	4743184000	yes	1	14984	166.645	0.000526	12	atp6,cox1,cox2,cox3,cytb,nad1,nad2,nad4,nad4L,nad5,rrnL,rrnS	no	no	0	0	0
Arthropoda	Insecta	Orthoptera	Acrididae	Locusta migratoria	SRR3953043	2*125	unknown	131632886	16454110750	yes	1	15747	1929.31	0.001846	10	atp6,cox1,cox2,cox3,cytb,nad1,nad4,nad5,rrnL,rrnS	yes	no	15902	10	atp6,cox1,cox2,cox3,cytb,nad1,nad4,nad5,rrnL,rrnS
Chordata	Mammalia	Laurasiatheria	Camelidae	Vicugna pacos	SRR4095109	2*100	blood	150000000	15150000000	no	1	1156+1406+1480+1658+1665+1853+3067	14.459	1.2e-05	9	cox1,cox2,cytb,nad1,nad2,nad3,nad5,nad6,rrnL	no	no	0	0	0
Arthropoda	Insecta	Lepidoptera	Pieridae	Pieris rapae	SRR4339879	2*150	unknown	13675091	2062203722	yes	1	15162	1381.27	0.010156	11	atp6,cox1,cox2,cox3,cytb,nad1,nad2,nad4,nad5,rrnL,rrnS	yes	no	15162	11	atp6,cox1,cox2,cox3,cytb,nad1,nad2,nad4,nad5,rrnL,rrnS
Arthropoda	Branchiopoda	Diplostraca	Daphniidae	Daphnia magna	SRR4340274	2*100	unknown	15623005	1549802096	yes	2	15257	530.254	0.00522	12	atp6,cox1,cox2,cox3,cytb,nad1,nad2,nad3,nad4,nad5,rrnL,rrnS	no	no	16832+924+711+711+342	12	atp6,cox1,cox2,cox3,cytb,nad1,nad2,nad3,nad4,nad5,rrnL,rrnS
Arthropoda	Branchiopoda	Notostraca	Triopsidae	Triops cancriformis	SRR4782254	2*265	unknown	3907453	1031958337	yes	1	15103	546.654	0.008	15	atp6,atp8,cox1,cox2,cox3,cytb,nad1,nad2,nad3,nad4,nad4L,nad5,nad6,rrnL,rrnS	yes	no	15103	15	atp6,atp8,cox1,cox2,cox3,cytb,nad1,nad2,nad3,nad4,nad4L,nad5,nad6,rrnL,rrnS
Chordata	Mammalia	Lagomorpha	Leporidae	Oryctolagus cuniculus	SRR5056303	2*100	non-blood	103029418	10302941800	no	1	16314	1143.71	0.001811	12	atp6,cox1,cox2,cox3,cytb,nad1,nad2,nad4,nad5,nad6,rrnL,rrnS	no	no	16628	12	atp6,cox1,cox2,cox3,cytb,nad1,nad2,nad4,nad5,nad6,rrnL,rrnS
Arthropoda	Insecta	Lepidoptera	Noctuidae	Spodoptera litura	SRR5132384	2*100	unknown	33082530	3341335530	yes	1	15367	805.316	0.003704	12	atp6,cox1,cox2,cox3,cytb,nad1,nad2,nad3,nad4,nad5,rrnL,rrnS	yes	yes	15370	12	atp6,cox1,cox2,cox3,cytb,nad1,nad2,nad3,nad4,nad5,rrnL,rrnS
Chordata	Mammalia	Rodentia	Cricetidae	Myodes glareolus	SRR5201683	2*100	non-blood	2370318	234187418	yes	1	16353	2047.48	0.142973	10	atp6,cox1,cox2,cox3,cytb,nad1,nad4,nad5,rrnL,rrnS	yes	no	16353	10	atp6,cox1,cox2,cox3,cytb,nad1,nad4,nad5,rrnL,rrnS
Chordata	Mammalia	Cetacea	Eschrichtiidae	Eschrichtius robustus	SRR5495100	2*100	non-blood	150000000	15105000000	yes	1	16413	320.415	0.000348	14	atp6,cox1,cox2,cox3,cytb,nad1,nad2,nad3,nad4,nad4L,nad5,nad6,rrnL,rrnS	yes	yes	16413	14	atp6,cox1,cox2,cox3,cytb,nad1,nad2,nad3,nad4,nad4L,nad5,nad6,rrnL,rrnS
Chordata	Mammalia	Rodentia	Muridae	Meriones unguiculatus	SRR5527082	2*150	non-blood	17706632	2673701432	yes	1	16355	885.373	0.005416	10	atp6,cox1,cox2,cox3,cytb,nad1,nad4,nad5,rrnL,rrnS	yes	no	16357	10	atp6,cox1,cox2,cox3,cytb,nad1,nad4,nad5,rrnL,rrnS
Arthropoda	Malacostraca	Decapoda	Penaeidae	Penaeus monodon	SRR5620467	2*150	unknown	72681674	10902251100	yes	1	15989	2205.76	0.003235	12	atp6,cox1,cox2,cox3,cytb,nad1,nad3,nad4,nad4L,nad5,rrnL,rrnS	yes	no	15989	12	atp6,cox1,cox2,cox3,cytb,nad1,nad3,nad4,nad4L,nad5,rrnL,rrnS
Chordata	Mammalia	Chiroptera	Vespertilionidae	Myotis lucifugus	SRR5769010	2*120	non-blood	47984332	5758119840	no	1	7794+16010	209.614	0.000867	14	atp6,cox1,cox2,cox3,cytb,nad1,nad2,nad3,nad4,nad4L,nad5,nad6,rrnL,rrnS	no	no	486	1	rrnL
Arthropoda	Insecta	Diptera	Drosophilidae	Drosophila sechellia	SRR5860573	2*150	unknown	8490706	1272756829	no	1	17503	527.148	0.007249	11	atp6,cox1,cox2,cox3,cytb,nad1,nad2,nad4,nad5,rrnL,rrnS	yes	yes	18229	11	atp6,cox1,cox2,cox3,cytb,nad1,nad2,nad4,nad5,rrnL,rrnS
Arthropoda	Arachnida	Astigmata	Pyroglyphidae	Dermatophagoides pteronyssinus	SRR5863004	2*300	unknown	3983508	1195052400	no	1	189+265+333+383+398+570+673+700+745	430.434	0.001533	10	atp6,cox1,cox2,cox3,cytb,nad1,nad4,nad5,rrnL,rrnS	yes	yes	14372	9	atp6,cox1,cox2,cox3,cytb,nad1,nad5,rrnL,rrnS
Arthropoda	Branchiopoda	Diplostraca	Daphniidae	Daphnia pulex	SRR5875655	2*100	unknown	18584032	1858403200	yes	1	15331	433.239	0.003574	9	atp6,cox1,cox2,cox3,cytb,nad1,nad5,rrnL,rrnS	no	no	0	0	0
Chordata	Mammalia	Carnivora	Ursidae	Ursus arctos	SRR5878339	2*100	non-blood	123655782	12649986498	no	1	522+580	5.602	0	2	nad1,rrnS	no	no	0	0	0
Arthropoda	Insecta	Lepidoptera	Crambidae	Chilo suppressalis	SRR611174	2*100	unknown	100584138	9253740696	no	1	1738+2955+4018+4069	236.906	0.000327	13	atp6,cox1,cox2,cox3,cytb,nad1,nad3,nad4,nad4L,nad5,nad6,rrnL,rrnS	no	no	3026+1687+135	5	atp6,cox1,cox2,cox3,nad3
Arthropoda	Insecta	Hymenoptera	Formicidae	Solenopsis invicta	SRR620242	2*100	unknown	55940354	5649975754	yes	1	15549	460.692	0.001268	10	atp6,cox1,cox2,cox3,cytb,nad1,nad3,nad5,rrnL,rrnS	no	no	268+223	1	cox3
Chordata	Mammalia	Primates	Hominidae	Pan paniscus	SRR747928	2*100	non-blood	105877750	10587775000	yes	1	16569	385.988	0.000604	14	atp6,cox1,cox2,cox3,cytb,nad1,nad2,nad3,nad4,nad4L,nad5,nad6,rrnL,rrnS	yes	yes	16569	14	atp6,cox1,cox2,cox3,cytb,nad1,nad2,nad3,nad4,nad4L,nad5,nad6,rrnL,rrnS
Chordata	Mammalia	Primates	Hominidae	Pongo abelii	SRR748049	2*100	blood	150000000	15000000000	no	1	5495+11078	63.792	7e-05	14	atp6,cox1,cox2,cox3,cytb,nad1,nad2,nad3,nad4,nad4L,nad5,nad6,rrnL,rrnS	no	no	262	1	rrnL
Chordata	Mammalia	Carnivora	Felidae	Panthera tigris	SRR836315	2*100	blood	150000000	15000000000	yes	1 & 1	16608;16682	131.764 & 130.791	0.000146	13	atp6,cox1,cox2,cox3,cytb,nad1,nad2,nad3,nad4,nad5,nad6,rrnL,rrnS	no	no	3500+2706+1918+645	9	atp6,cox1,cox2,cox3,nad1,nad2,nad4L,rrnL,rrnS
Arthropoda	Insecta	Diptera	Tephritidae	Ceratitis capitata	SRR847379	2*100	unknown	115666278	11682294078	no	1	15376	776.056	0.001021	10	atp6,cox1,cox2,cox3,cytb,nad1,nad4,nad5,rrnL,rrnS	no	no	4121+1651+1575+1538+1178+1140+1134+1047+957+957+924+912+882+878+861+859+847+844+802+780+778+772+770+724+709+698+696+693+687+658+652+642+634+614+608+606+595+543+538+534+513+511+511+511+510+509+492+481+477+475+474+469+453+450+447+440+433+429+422+419+413+413+411+409+401+397+396+392+379+374+371+368+360+358+356+354+352+350+345+343+341+341+333+332+331+326+324+324+323+323+320+317+316+311+308+307+305+304…	2	rrnL,rrnS
Arthropoda	Insecta	Hemiptera	Aphalaridae	Pachypsylla venusta	SRR940268	2*100	unknown	12621612	1274782812	no	1	14906	465.299	0.005441	10	atp6,cox1,cox2,cox3,cytb,nad1,nad4,nad5,rrnL,rrnS	no	no	14910+623	10	atp6,cox1,cox2,cox3,cytb,nad1,nad4,nad5,rrnL,rrnS
Arthropoda	Chilopoda	Geophilomorpha	Linotaeniidae	Strigamia maritima	SRR941879	2*95	unknown	12500000	1,187,500,000‬	n/a	n/a	n/a	n/a	n/a	0	n/a	no	no	5516+4504+3048+2651+2197+1717+1669+1610+1569+1491+1480+1441+1257+1243+1195+965+951+907+795+782+740+729+729+715+679+669+663+648+626+619+593+567+564+561+558+552+545+529+512+503+503+499+493+487+480+471+465+462+460+457+456+454+436+427+417+412+408+395+390+370+369+358+358+339+337+336+329+329+327+326+322+322+313+301+300+299+295+290+287+276+270+256+256+252	13	atp6,atp8,cox3,cytb,nad1,nad2,nad3,nad4,nad4L,nad5,nad6,rrnL,rrnS
Chordata	Mammalia	Laurasiatheria	Cervidae	Cervus elaphus	SRR955308	2*100	non-blood	38004850	3800485000	yes	1	16353	29.524	0.000127	12	atp6,cox1,cox2,cox3,cytb,nad1,nad2,nad4,nad5,nad6,rrnL,rrnS	yes	yes	16352	12	atp6,cox1,cox2,cox3,cytb,nad1,nad2,nad4,nad5,nad6,rrnL,rrnS

## Sheet: Table S4
Additional file 2: Table S4. The sampling and basic assembly information of 50 fungi samples using GetOrganelle and NOVOPlasty.
Division	Class	Orders	Family	Species	SRA Run ID	Read length (bp)	No. of reads	No. of bases	GetOrganelle assemblies							NOVOPlasty assemblies
									Circular mitogenome	No. of configurations	Assembled mitogenome size (bp)	Base coverage	Ratios of mitogenome reads	Number of gene hits	Gene hits	Circular mitogenome	With ambiguous bases	Assembled organelle genome size	Number of gene hits	Gene hits
Basidiomycota	Agaricomycetes	Boletales	Boletaceae	Boletus bicolor	SRR5754079	2*150	13211780	1981767000	no	1	859+1134+1313+1372+2601+3051+4491+5372	1969.77	0.0200707	20	ai4,ai5,ai7,atp6,atp9,bi2,bi3,bi4,cob,cox1,cox2,cytb,nad1,nad2,nad3,nad4,nad4L,nad5,rrnL,rrnS	no	no	17419+17274+4573+4454	22	ai4,ai5,ai7,atp6,atp9,bi2,bi3,bi4,cob,cox1,cox2,cox3,cytb,nad1,nad2,nad3,nad4,nad4L,nad5,nad6,rrnL,rrnS
Basidiomycota	Agaricomycetes	Boletales	Boletaceae	Boletus edulis	SRR5764827	2*150	30000000	4500000000	yes	1	34686	1347.14	0.0103837	19	ai4,ai5,ai7,atp6,atp9,cob,cox1,cox2,cox3,cytb,nad1,nad2,nad3,nad4,nad4L,nad5,nad6,rrnL,rrnS	yes	yes	34686	19	ai4,ai5,ai7,atp6,atp9,cob,cox1,cox2,cox3,cytb,nad1,nad2,nad3,nad4,nad4L,nad5,nad6,rrnL,rrnS
Basidiomycota	Agaricomycetes	Boletales	Boletaceae	Neoboletus brunneissimus	SRR5764829	2*150	21746692	3262003800	yes	1	42070	2823.09	0.0364094	20	ai3,ai4,ai5,ai7,atp6,atp9,cob,cox1,cox2,cox3,cytb,nad1,nad2,nad3,nad4,nad4L,nad5,nad6,rrnL,rrnS	yes	no	42070	20	ai3,ai4,ai5,ai7,atp6,atp9,cob,cox1,cox2,cox3,cytb,nad1,nad2,nad3,nad4,nad4L,nad5,nad6,rrnL,rrnS
Basidiomycota	Agaricomycetes	Russulales	Russulaceae	Lactarius volemus	SRR5764835	2*150	7303840	1095576000	no	1	718+808+1198+3464+3620+3790+4481+5017+5357	599.027	0.0155572	22	ai2,ai3,ai4,ai5,ai7,atp6,atp8,atp9,bi4,cob,cox1,cox2,cox3,nad1,nad2,nad3,nad4,nad4L,nad5,nad6,rrnL,rrnS	yes	no	38443	22	ai2,ai3,ai4,ai5,ai7,atp6,atp8,atp9,bi4,cob,cox1,cox2,cox3,nad1,nad2,nad3,nad4,nad4L,nad5,nad6,rrnL,rrnS
Basidiomycota	Agaricomycetes	Boletales	Boletaceae	Boletus speciosus	SRR5765276	2*150	12953286	1942992900	no	1	36361	1591.38	0.0297809	17	ai7,atp6,atp9,cob,cox1,cox2,cox3,cytb,nad1,nad2,nad3,nad4,nad4L,nad5,nad6,rrnL,rrnS	yes	no	36545	17	ai7,atp6,atp9,cob,cox1,cox2,cox3,cytb,nad1,nad2,nad3,nad4,nad4L,nad5,nad6,rrnL,rrnS
Basidiomycota	Agaricomycetes	Russulales	Russulaceae	Lactarius deliciosus	SRR5765278	2*150	16457722	2468658300	no	1	1045+2003+2032+2166+5665+6397+6892+8137+11644	549.465	0.0102343	20	atp6,atp8,atp9,bi2,bi3,bi4,cob,cox1,cox2,cox3,cytb,nad1,nad2,nad3,nad4,nad4L,nad5,nad6,rrnL,rrnS	no	no	52803+1033	20	atp6,atp8,atp9,bi2,bi3,bi4,cob,cox1,cox2,cox3,cytb,nad1,nad2,nad3,nad4,nad4L,nad5,nad6,rrnL,rrnS
Basidiomycota	Agaricomycetes	Russulales	Russulaceae	Lactarius hatsudake	SRR5801929	2*150	9536188	1430428200	no	1	732+910+947+1039+1127+1208+1564+1602+1636+2160+2954+3366+3386	542.64	0.00858518	19	ai7,atp6,bi2,bi3,bi4,cob,cox1,cox2,cox3,cytb,nad1,nad2,nad3,nad4,nad4L,nad5,nad6,rrnL,rrnS	no	no	9572+7950+7405+7335+6865+6616+6498+6443+6422+6259+6130+6052+5976+5544+5477+5213+5170+5169+4984+4904+4903+4876+4871+4733+4721+4668+4632+4614+4608+4596+4565+4539+4514+4432+4425+4227+4173+4097+4089+4012+3998+3994+3989+3945+3760+3756+3715+3670+3662+3610+3596+3536+3520+3500+3493+3492+3444+3440+3436+3436+3429+3385+3381+3377+3376+3338+3327+3309+3305+3271+3253+3233+3189+3183+3168+3167+3147+3128+3084+3055…	1	rrnL
Basidiomycota	Agaricomycetes	Agaricales	Bolbitiaceae	Agrocybe cylindracea	SRR5801932	2*150	8715648	1307347200	no	1	4938+6322+7076+8714+10294+16194+18294	569.946	0.0313156	16	ai7,atp6,atp9,cob,cox1,cox2,cox3,nad1,nad2,nad3,nad4,nad4L,nad5,nad6,rrnL,rrnS	no	no	41554+41103+38616+35002+30887+27627+26890+23661+22273+19184+15843+15838+15688+14938+14905+14771+12733+12710+12147+11787+11740+11732+11582+10820+8799+8779+8601+8047+7331+7221+7071+6537+5919+5802+5431+5428+5285+5131+4986+4971+4407+4401+4304+4190+3989+3811+3793+3762+3719+3523+3505+3446+3233+3075+2827+2815+2805+2787+2645+2561+2501+2478+2329+2188+2154+2052+2038+2001+1978+1945+1904+1858+1844+1712+1603+…	14	ai7,atp6,atp9,cob,cox1,cox3,nad1,nad2,nad3,nad4,nad4L,nad5,nad6,rrnL
Basidiomycota	Agaricomycetes	Boletales	Boletaceae	Neoboletus magnificus	SRR5801933	2*150	19790352	2968552800	yes	1	39372	1113.1	0.0147631	22	ai3,ai4,ai5,ai7,atp6,atp9,bi3,bi4,cob,cox1,cox2,cox3,cytb,nad1,nad2,nad3,nad4,nad4L,nad5,nad6,rrnL,rrnS	yes	no	39372	22	ai3,ai4,ai5,ai7,atp6,atp9,bi3,bi4,cob,cox1,cox2,cox3,cytb,nad1,nad2,nad3,nad4,nad4L,nad5,nad6,rrnL,rrnS
Basidiomycota	Agaricomycetes	Boletales	Boletaceae	Caloboletus calopus	SRR5801934	2*150	14930850	2239627500	no	1	1216+1884+2982+9123+12420	1799.62	0.0221976	19	ai3,ai4,ai5,ai7,atp6,atp9,cob,cox1,cox2,cytb,nad1,nad2,nad3,nad4,nad4L,nad5,nad6,rrnL,rrnS	no	no	128531+128424+82731+82630+72158+32741+3789+3225+292+263	20	ai3,ai4,ai5,ai7,atp6,atp9,cob,cox1,cox2,cox3,cytb,nad1,nad2,nad3,nad4,nad4L,nad5,nad6,rrnL,rrnS
Basidiomycota	Agaricomycetes	Agaricales	Agaricaceae	Macrolepiota dolichaula	SRR5801935	2*150	24516856	3677528400	yes	3	97165	1705.08	0.0450504	15	atp6,atp9,cob,cox1,cox2,cox3,nad1,nad2,nad3,nad4,nad4L,nad5,nad6,rrnL,rrnS	yes	no	97165	15	atp6,atp9,cob,cox1,cox2,cox3,nad1,nad2,nad3,nad4,nad4L,nad5,nad6,rrnL,rrnS
Basidiomycota	Agaricomycetes	Russulales	Russulaceae	Lactifluus pinguis	SRR5801943	2*150	16104366	2415654900	no	1	776+972+1212+3687+3961+5097+6467+7980	616.595	0.00769629	24	ai3,ai4,ai5,ai7,atp6,atp8,atp9,bi2,bi3,bi4,cob,cox1,cox2,cox3,cytb,nad1,nad2,nad3,nad4,nad4L,nad5,nad6,rrnL,rrnS	no	no	19503+19337+12828+10783+9776+9521+9354+9215+9163+9146+9028+8213+8190+8184+7574+7386+7338+7078+7061+6938+6909+6874+6833+6727+6717+6639+6527+6515+6505+6488+6483+6475+6362+6324+6302+6127+6054+6019+5877+5849+5840+5797+5788+5774+5695+5683+5634+5620+5588+5536+5501+5499+5435+5388+5382+5340+5198+5177+5038+4990+4936+4823+4741+4705+4611+4596+4585+4572+4572+4547+4532+4507+4397+4387+4383+4340+4336+4309+4301+…	5	nad1,nad2,nad3,rrnL,rrnS
Basidiomycota	Agaricomycetes	Boletales	Boletaceae	Boletus subvelutipes	SRR5801947	2*150	30000000	4500000000	yes	1	34591	660.839	0.0050798	19	ai4,ai5,ai7,atp6,atp9,cob,cox1,cox2,cox3,cytb,nad1,nad2,nad3,nad4,nad4L,nad5,nad6,rrnL,rrnS	yes	no	34591	19	ai4,ai5,ai7,atp6,atp9,cob,cox1,cox2,cox3,cytb,nad1,nad2,nad3,nad4,nad4L,nad5,nad6,rrnL,rrnS
Basidiomycota	Agaricomycetes	Agaricales	Tricholomataceae	Collybia sp.	SRR5802125	2*150	10882466	1632369900	yes	8	100720	1040.95	0.0642287	22	ai5,ai7,atp6,atp8,atp9,bi2,bi3,bi4,cob,cox1,cox2,cox3,cytb,nad1,nad2,nad3,nad4,nad4L,nad5,nad6,rrnL,rrnS	yes	no	68085	22	ai5,ai7,atp6,atp8,atp9,bi2,bi3,bi4,cob,cox1,cox2,cox3,cytb,nad1,nad2,nad3,nad4,nad4L,nad5,nad6,rrnL,rrnS
Basidiomycota	Agaricomycetes	Boletales	Boletaceae	Butyriboletus roseoflavus	SRR5802181	2*150	12375752	1856362800	no	1	5124+10556+18153	1411.13	0.0257184	17	ai7,atp6,atp9,cob,cox1,cox2,cox3,cytb,nad1,nad2,nad3,nad4,nad4L,nad5,nad6,rrnL,rrnS	yes	no	36551	17	ai7,atp6,atp9,cob,cox1,cox2,cox3,cytb,nad1,nad2,nad3,nad4,nad4L,nad5,nad6,rrnL,rrnS
Basidiomycota	Agaricomycetes	Agaricales	Catathelasmataceae	Catathelasma ventricosum	SRR5802411	2*150	5890332	883549800	no	1	18470+37990	570.475	0.0364541	17	ai7,atp6,atp8,atp9,cob,cox1,cox2,cox3,cytb,nad1,nad2,nad4,nad4L,nad5,nad6,rrnL,rrnS	no	no	0	0	0
Basidiomycota	Agaricomycetes	Cantharellales	Cantharellaceae	Cantharellus appalachiensis	SRR5802413	2*150	6693856	1004078400	yes	1	73485	520.504	0.0380939	18	ai7,atp6,atp8,atp9,cob,cox1,cox2,cox3,cytb,nad1,nad2,nad3,nad4,nad4L,nad5,nad6,rrnL,rrnS	yes	no	73485	18	ai7,atp6,atp8,atp9,cob,cox1,cox2,cox3,cytb,nad1,nad2,nad3,nad4,nad4L,nad5,nad6,rrnL,rrnS
Basidiomycota	Agaricomycetes	Boletales	Boletaceae	Retiboletus ornatipes	SRR5802419	2*150	17434148	2615122200	no	1	1105+1195+1412+1715+2314+4229+10455	1462.78	0.0125435	14	ai7,atp6,atp9,cob,cox1,cox2,cox3,cytb,nad1,nad4,nad4L,nad5,rrnL,rrnS	no	no	79356+79014+41235+22494+13170+12853+12522+12443+12343+12180+11880+11870+11809+11516+11497+11209+11186+10388+9770+9501+9323+9216+8871+8834+8795+8608+8257+8155+8000+7496+7495+7255+7036+6964+6735+6684+6621+6157+6052+5780+5592+5470+5281+5131+5124+5109+4724+4556+4473+4384+4382+4372+4269+4199+4137+4112+4111+4111+4111+3976+3619+3617+3203+3201+3192+3190+3170+3100+2943+2769+2701+2698+2598+2526+2393+2301+2…	4	nad2,nad3,nad6,rrnS
Basidiomycota	Agaricomycetes	Agaricales	Tricholomataceae	Tricholoma terreum	SRR5802698	2*150	27027028	4054054200	no	1	3696+5588+5834+11740+12353+13994+17614	484.881	0.00847023	18	ai7,atp6,atp8,atp9,cob,cox1,cox2,cox3,cytb,nad1,nad2,nad3,nad4,nad4L,nad5,nad6,rrnL,rrnS	no	no	10672+8803+8503+8427+8250+8046+7632+7546+7024+5999+5476+5449+5386+5386+5343+5343+4978+4885+4857+4843+4816+4679+4666+4552+4455+4369+4116+3974+3950+3940+3880+3808+3808+3716+3588+3560+3494+3281+3259+3253+3250+3244+3233+3226+3219+3197+3174+3091+3066+3004+2992+2981+2952+2928+2890+2857+2842+2825+2806+2769+2765+2750+2747+2737+2737+2708+2704+2645+2639+2587+2563+2559+2544+2528+2493+2472+2452+2406+2404+237…	1	cox1
Basidiomycota	Agaricomycetes	Gomphales	Gomphaceae	Gomphus sp.	SRR5803890	2*150	30000000	4500000000	no	1	11276+55169	169.7	0.00250571	18	ai3,ai4,ai5,ai7,atp6,atp9,cob,cox1,cox2,cox3,cytb,nad1,nad2,nad4,nad4L,nad5,rrnL,rrnS	no	no	17714+13390+10455+7909+7613+5142+5126+5028+4829+4754+4588+4457+4401+4306+4286+4097+3990+3984+3878+3849+3774+3751+3654+3642+3582+3480+3430+3354+3299+3269+3244+3229+3158+3108+3088+3072+2973+2973+2972+2972+2971+2971+2945+2933+2884+2806+2713+2713+2708+2649+2624+2617+2558+2551+2522+2517+2514+2473+2452+2424+2422+2416+2405+2354+2299+2292+2290+2266+2246+2240+2235+2217+2216+2215+2213+2188+2143+2136+2135+2…	8	atp6,cob,cox2,cytb,nad1,nad2,rrnL,rrnS
Basidiomycota	Agaricomycetes	Agaricales	Physalacriaceae	Hymenopellis chiangmaiae	SRR5803905	2*150	15436412	2315461800	no	1	2630+3941+7600+11484+12331+47414+101457	933.769	0.0753548	12	atp6,atp9,bi2,cob,nad1,nad2,nad4,nad4L,nad5,nad6,rrnL,rrnS	no	no	31639+308	3	nad2,nad4,rrnS
Basidiomycota	Agaricomycetes	Boletales	Boletaceae	Boletus sp.	SRR5803909	2*150	11818762	1772814300	yes	1	33655	2766.36	0.0525164	20	ai3,ai4,ai5,ai7,atp6,atp9,bi4,cob,cox1,cox2,cox3,cytb,nad1,nad2,nad3,nad4,nad4L,nad5,rrnL,rrnS	yes	no	33655	20	ai3,ai4,ai5,ai7,atp6,atp9,bi4,cob,cox1,cox2,cox3,cytb,nad1,nad2,nad3,nad4,nad4L,nad5,rrnL,rrnS
Basidiomycota	Agaricomycetes	Russulales	Albatrellaceae	Albatrellus ellisii	SRR5803913	2*150	22418792	3362818800	no	1	4100+7315+9319+11110+14466+19097	1740.14	0.0338458	15	atp6,atp8,bi3,bi4,cob,cox1,cox2,cox3,nad1,nad4,nad4L,nad5,nad6,rrnL,rrnS	no	no	0	0	0
Basidiomycota	Agaricomycetes	Boletales	Gomphidiaceae	Chroogomphus rutilus	SRR5803916	2*150	30000000	4500000000	no	1	62892	177.918	0.00248658	18	ai3,ai4,ai5,ai7,atp6,atp9,cob,cox1,cox2,cox3,cytb,nad1,nad2,nad4,nad4L,nad5,rrnL,rrnS	no	no	616+616	1	cox1
Basidiomycota	Agaricomycetes	Agaricales	Hygrophoraceae	Hygrophorus pudorinus	SRR5803922	2*150	30000000	4500000000	no	1	1417+1759+2126+2683+3074+3773+3996+4534+5816	227.961	0.0014781	14	atp9,cob,cox1,cox2,cox3,cytb,nad1,nad2,nad3,nad4,nad4L,nad5,rrnL,rrnS	no	no	18469+9925+8628+7208+6978+6240+5925+5796+4876+4539+4442+4406+4405+4333+4288+4187+4041+3939+3724+3497+3489+3425+3342+3287+3137+3039+3002+3001+2928+2922+2922+2760+2731+2665+2555+2527+2509+2478+2461+2457+2448+2437+2414+2363+2354+2328+2328+2258+2248+2247+2245+2232+2216+2154+2131+2093+2054+2034+2015+2008+2007+1992+1953+1950+1945+1916+1903+1873+1873+1871+1863+1836+1795+1779+1777+1773+1764+1752+1742+173…	2	atp9,rrnL
Basidiomycota	Agaricomycetes	Auriculariales	Auriculariaceae	Auricularia polytricha	SRR5803923	2*150	29285208	4392781200	yes	1	76354	1498.73	0.0260505	16	atp6,atp8,atp9,cob,cox1,cox2,cox3,nad1,nad2,nad3,nad4,nad4L,nad5,nad6,rrnL,rrnS	yes	no	76340	16	atp6,atp8,atp9,cob,cox1,cox2,cox3,nad1,nad2,nad3,nad4,nad4L,nad5,nad6,rrnL,rrnS
Basidiomycota	Agaricomycetes	Agaricales	Tricholomataceae	Megacollybia marginata	SRR5803926	2*150	30000000	4500000000	no	1	9638+21625+43188	222.363	0.00367892	16	ai3,atp6,atp9,bi2,cob,cox1,cox2,cox3,nad1,nad2,nad4,nad4L,nad5,nad6,rrnL,rrnS	no	yes	80264+7846	16	ai3,atp6,atp9,bi2,cob,cox1,cox2,cox3,nad1,nad2,nad4,nad4L,nad5,nad6,rrnL,rrnS
Basidiomycota	Agaricomycetes	Russulales	Russulaceae	Lactarius trivialis	SRR5803928	2*150	2565200	384780000	yes	1	42366	585.02	0.0644133	23	ai4,ai5,ai7,atp6,atp8,atp9,bi2,bi3,bi4,cob,cox1,cox2,cox3,cytb,nad1,nad2,nad3,nad4,nad4L,nad5,nad6,rrnL,rrnS	yes	no	42366	23	ai4,ai5,ai7,atp6,atp8,atp9,bi2,bi3,bi4,cob,cox1,cox2,cox3,cytb,nad1,nad2,nad3,nad4,nad4L,nad5,nad6,rrnL,rrnS
Basidiomycota	Agaricomycetes	Cantharellales	Cantharellaceae	Cantharellus cibarius	SRR5803930	2*150	30000000	4500000000	yes	1	56786	148.764	0.00187727	17	ai7,atp6,atp8,atp9,cob,cox1,cox2,cox3,cytb,nad1,nad2,nad4,nad4L,nad5,nad6,rrnL,rrnS	no	no	0	0	0
Basidiomycota	Agaricomycetes	Agaricales	Hygrophoraceae	Hygrophorus russula	SRR5803933	2*150	9239804	1385970600	no	1	4499+8174+35066	278.421	0.00959006	16	atp6,atp8,atp9,cob,cox1,cox2,cox3,cytb,nad1,nad2,nad4,nad4L,nad5,nad6,rrnL,rrnS	yes	yes	55692	17	atp6,atp8,atp9,cob,cox1,cox2,cox3,cytb,nad1,nad2,nad3,nad4,nad4L,nad5,nad6,rrnL,rrnS
Basidiomycota	Agaricomycetes	Agaricales	Agaricaceae	Coprinus comatus	SRR5804015	2*150	11806150	1770922500	yes	1	64592	2044.52	0.074571	19	atp6,atp9,bi2,bi3,bi4,cob,cox1,cox2,cox3,cytb,nad1,nad2,nad3,nad4,nad4L,nad5,nad6,rrnL,rrnS	yes	no	54851	12	atp9,cox1,cox2,cox3,nad2,nad3,nad4,nad4L,nad5,nad6,rrnL,rrnS
Ascomycota	Pezizomycetes	Pezizales	Morchellaceae	Morchella eximia	SRR5804017	2*150	14285714	2142857100	no	4	1438+2090+2317+3037+3205+5620+7843+9822	108.776	0.00179556	8	cob,cox1,cox3,nad4,nad4L,nad5,rrnL,rrnS	no	no	10174+770	1	rrnL
Basidiomycota	Agaricomycetes	Polyporales	Grifolaceae	Grifola frondosa	SRR5804018	2*150	26534612	3980191800	yes	9	209881	1430.32	0.0754228	13	atp6,atp8,atp9,cob,cox1,cox2,cox3,nad1,nad2,nad4,nad5,rrnL,rrnS	yes	yes	209881	13	atp6,atp8,atp9,cob,cox1,cox2,cox3,nad1,nad2,nad4,nad5,rrnL,rrnS
Ascomycota	Pezizomycetes	Pezizales	Morchellaceae	Morchella septimelata	SRR5804020	2*150	30000000	4500000000	no	1	1185+1251+1759+7552+7677+7975+10933+11920+11924+19184+23440	425.015	0.00989813	14	atp6,atp9,cob,cox1,cox2,cox3,cytb,nad1,nad2,nad4,nad4L,nad5,rrnL,rrnS	no	no	9330+847+289+289	1	rrnL
Basidiomycota	Agaricomycetes	Boletales	Boletaceae	Boletus sp.	SRR5804023	2*150	16365282	2454792300	yes	1	35303	2741.04	0.0394196	22	ai4,ai5,ai7,atp6,atp9,bi2,bi3,bi4,cob,cox1,cox2,cox3,cytb,nad1,nad2,nad3,nad4,nad4L,nad5,nad6,rrnL,rrnS	yes	no	35303	22	ai4,ai5,ai7,atp6,atp9,bi2,bi3,bi4,cob,cox1,cox2,cox3,cytb,nad1,nad2,nad3,nad4,nad4L,nad5,nad6,rrnL,rrnS
Basidiomycota	Agaricomycetes	Agaricales	Tricholomataceae	Tricoloma sp.	SRR5804112	2*150	13998206	2099730900	no	1	93665	909.919	0.0405898	14	atp6,atp9,cob,cox1,cox2,cox3,nad1,nad2,nad4,nad4L,nad5,nad6,rrnL,rrnS	no	no	18256+17505+15687+14677+14085+13850+13097+11803+11729+11179+10957+10824+10773+9609+9499+9429+8935+8471+7765+7735+7604+7553+7538+7491+7336+7096+7093+7072+6996+6977+6949+6791+6744+6695+6605+6520+6519+6504+6277+6088+6077+6053+6021+6005+5961+5928+5853+5809+5778+5627+5536+5391+5387+5336+5232+5175+5127+5063+5060+5034+5034+4968+4949+4948+4928+4919+4854+4830+4810+4810+4795+4795+4790+4765+4760+4751+4726+4…	3	cob,nad1,rrnS
Ascomycota	Pezizomycetes	Pezizales	Tuberaceae	Tuber calosporum	SRR5804115	2*150	30000000	4500000000	no	1	1604+4907+6693+8342+13569+14174+14581+15477+26991+39938	16.078	0.000522628	14	atp6,atp9,cob,cox1,cox2,cox3,cytb,nad1,nad2,nad4,nad4L,nad5,rrnL,rrnS	no	no	14616+14471+14461+9234+9215+9204+9178+9079+9023+8951+8758+8372+8345+7450+7434+6925+6813+6658+6594+6512+6199+6160+6132+6126+6095+6091+6045+5936+5825+5710+5661+5432+5373+5333+5303+5300+5289+5271+5098+5090+4803+4733+4710+4679+4667+4565+4447+4427+4183+4159+4106+4038+4026+4006+3986+3883+3713+3390+3366+3083+2967+2955+2928+2846+2845+2823+2808+2779+2737+2678+2653+2626+2562+2523+2468+2467+2408+2320+2313+2…	5	atp9,nad2,nad4,nad4L,nad5
Ascomycota	Pezizomycetes	Pezizales	Tuberaceae	Tuber umbilicatum	SRR5804118	2*150	25204538	3780680700	yes	1	197830	767.901	0.0401816	14	atp6,atp9,cob,cox1,cox2,cox3,cytb,nad1,nad2,nad4,nad4L,nad5,rrnL,rrnS	yes	yes	197830	14	atp6,atp9,cob,cox1,cox2,cox3,cytb,nad1,nad2,nad4,nad4L,nad5,rrnL,rrnS
Basidiomycota	Agaricomycetes	Russulales	Russulaceae	Lactifluus rugatus	SRR5804119	2*150	4556292	683443800	yes	1	53725	602.023	0.0473246	22	ai4,ai5,ai7,atp6,atp8,atp9,bi2,bi3,bi4,cob,cox1,cox2,cox3,nad1,nad2,nad3,nad4,nad4L,nad5,nad6,rrnL,rrnS	yes	no	53725	22	ai4,ai5,ai7,atp6,atp8,atp9,bi2,bi3,bi4,cob,cox1,cox2,cox3,nad1,nad2,nad3,nad4,nad4L,nad5,nad6,rrnL,rrnS
Basidiomycota	Agaricomycetes	Russulales	Russulaceae	Lactarius indigo	SRR5804120	2*150	7026314	1053947100	yes	1	49013	697.622	0.0324424	20	atp6,atp8,atp9,bi2,bi3,bi4,cob,cox1,cox2,cox3,cytb,nad1,nad2,nad3,nad4,nad4L,nad5,nad6,rrnL,rrnS	yes	no	49013	20	atp6,atp8,atp9,bi2,bi3,bi4,cob,cox1,cox2,cox3,cytb,nad1,nad2,nad3,nad4,nad4L,nad5,nad6,rrnL,rrnS
Ascomycota	Pezizomycetes	Pezizales	Tuberaceae	Tuber microsphaerosporum	SRR5804127	2*150	30000000	4500000000	yes	1	204855	544.453	0.0247853	14	atp6,atp9,cob,cox1,cox2,cox3,cytb,nad1,nad2,nad4,nad4L,nad5,rrnL,rrnS	no	no	10609+1533+328+325+300	1	rrnL
Basidiomycota	Agaricomycetes	Russulales	Russulaceae	Lactarius orange	SRR5804130	2*150	9947938	1492190700	yes	1	51478	535.994	0.0184909	20	atp6,atp8,atp9,bi2,bi3,bi4,cob,cox1,cox2,cox3,cytb,nad1,nad2,nad3,nad4,nad4L,nad5,nad6,rrnL,rrnS	yes	yes	51478	20	atp6,atp8,atp9,bi2,bi3,bi4,cob,cox1,cox2,cox3,cytb,nad1,nad2,nad3,nad4,nad4L,nad5,nad6,rrnL,rrnS
Basidiomycota	Agaricomycetes	Russulales	Russulaceae	Lactarius echinetus	SRR5804131	2*150	6783596	1017539400	yes	1	54045	608.951	0.0323435	19	atp6,atp8,atp9,bi2,bi3,bi4,cob,cox1,cox2,cox3,nad1,nad2,nad3,nad4,nad4L,nad5,nad6,rrnL,rrnS	yes	no	54045	19	atp6,atp8,atp9,bi2,bi3,bi4,cob,cox1,cox2,cox3,nad1,nad2,nad3,nad4,nad4L,nad5,nad6,rrnL,rrnS
Ascomycota	Sordariomycetes	Xylariales	Hypoxylaceae	Annulohypoxylon stygiun	SRR5804137	2*150	4210564	631584600	yes	1	133763	530.262	0.112304	20	ai3,ai4,atp6,atp8,atp9,cob,cox1,cox2,cox3,cytb,nad1,nad2,nad3,nad4,nad4L,nad5,nad6,rps3,rrnL,rrnS	yes	no	133762	20	ai3,ai4,atp6,atp8,atp9,cob,cox1,cox2,cox3,cytb,nad1,nad2,nad3,nad4,nad4L,nad5,nad6,rps3,rrnL,rrnS
Basidiomycota	Agaricomycetes	Polyporales	Laetiporaceae	Laetiporus sulphureus	SRR5804139	2*150	18967812	2845171800	yes	1	101034	3398.55	0.120685	13	atp6,atp8,atp9,cob,cox1,cox2,nad1,nad2,nad4,nad4L,nad5,rrnL,rrnS	yes	no	101034	13	atp6,atp8,atp9,cob,cox1,cox2,nad1,nad2,nad4,nad4L,nad5,rrnL,rrnS
Basidiomycota	Agaricomycetes	Russulales	Albatrellaceae	Albatrellus sp.	SRR5804145	2*150	30000000	4500000000	yes	1	86448	833.334	0.0160089	16	atp6,atp8,atp9,cob,cox1,cox2,cox3,nad1,nad2,nad3,nad4,nad4L,nad5,nad6,rrnL,rrnS	yes	no	86448	16	atp6,atp8,atp9,cob,cox1,cox2,cox3,nad1,nad2,nad3,nad4,nad4L,nad5,nad6,rrnL,rrnS
Basidiomycota	Agaricomycetes	Cantharellales	Cantharellaceae	Craterellus lutescens	SRR5804147	2*150	30000000	4500000000	yes	1	80659	808.432	0.0144905	17	ai7,atp6,atp8,atp9,cob,cox1,cox2,cox3,cytb,nad1,nad2,nad4,nad4L,nad5,nad6,rrnL,rrnS	no	no	6190+6136+6089+5612+5382+4689+4685+4628+4446+4394+4355+4342+4268+4187+4063+4057+4037+4033+3977+3903+3888+3853+3805+3752+3611+3604+3604+3597+3577+3403+3389+3369+3228+3209+3186+3107+3087+3083+3065+3045+2991+2968+2895+2891+2880+2862+2862+2833+2804+2779+2705+2684+2680+2658+2620+2572+2565+2562+2524+2496+2494+2464+2458+2457+2424+2422+2417+2410+2390+2374+2365+2346+2344+2308+2276+2258+2252+2237+2202+2194…	14	atp6,atp9,cob,cox1,cox2,cox3,cytb,nad2,nad3,nad4,nad4L,nad5,nad6,rrnL
Basidiomycota	Agaricomycetes	Gomphales	Gomphaceae	Gomphus bonarii	SRR5804153	2*150	12886598	1932989700	no	1	31957+33399+36519	237.816	0.0125337	13	atp6,atp9,cob,cox1,cox2,cox3,nad1,nad2,nad4,nad4L,nad5,rrnL,rrnS	no	yes	49008+28055+17425+8641+8435	13	atp6,atp9,cob,cox1,cox2,cox3,nad1,nad2,nad4,nad4L,nad5,rrnL,rrnS
Ascomycota	Pezizomycotina	Pezizales	Morchellaceae	Morchella septimelata	SRR5804157	2*150	19556428	2933464200	no	1	1017+2399+2598+3840+10939+13248+20085+23200	1556.61	0.0410323	10	cob,cox1,cox2,cox3,cytb,nad4,nad4L,nad5,rrnL,rrnS	no	no	12265+12265+11413+9435+9429+8703+8654+8632+8555+8535+7296+7133+6967+6894+6870+6625+6599+6462+6450+6441+5941+5735+5690+5663+5598+5592+5572+5549+5545+5478+5453+5328+5272+5251+5070+5068+5054+4918+4802+4801+4747+4746+4746+4717+4650+4619+4475+4413+4367+4283+4229+4227+4057+4013+4011+3968+3848+3825+3782+3766+3702+3691+3641+3597+3549+3544+3539+3537+3418+3361+3360+3334+3284+3222+3183+3178+3177+2969+2937+2…	4	atp6,cox1,rrnL,rrnS
Basidiomycota	Agaricomycetes	Agaricales	Amanitaceae	Amanita pseudoporphyria	SRR5804159	2*150	14658368	2198755200	no	1	3689+7307+12499+20042	714.401	0.0141457	21	ai4,ai5,ai7,atp6,atp9,bi2,bi3,bi4,cob,cox1,cox2,cox3,nad1,nad2,nad3,nad4,nad4L,nad5,nad6,rrnL,rrnS	yes	no	53135	21	ai4,ai5,ai7,atp6,atp9,bi2,bi3,bi4,cob,cox1,cox2,cox3,nad1,nad2,nad3,nad4,nad4L,nad5,nad6,rrnL,rrnS

## Sheet: Table S5
Additional file 2: Table S5. Performance characteristics of GetOrganelle using the plastome of a gymnosperm species Gnetum parvifolium (Warb.) W.C.Cheng (GenBank SRA accession number: NC_011942.1) as the seed to assemble the plastome of an angiosperm species Haberlea rhodopensis from an online WGS dataset (GenBank SRA accession number: SRR4428742).
Input						Output
Word size ratio	Seed	Pre-grouping value	K-mers	#Rounds mode	#Rounds in practise	#Recruited target reads	#Recruited non-target reads	Complete plastome	Result base coverage	Result length	Time cost (s)	Peak memory (G)
0.30	plastome	0	35,75	minimum	2	626964	2951907	yes	382.819	152978	8551.96	14871324262
0.30	plastome	0	35,75	unlimited	24	626965	3138120	yes	382.827	152978	9668.41	15923591249
0.30	plastome	200000	35,75	minimum	1	626786	2408239	yes	382.754	152978	7403.41	12603581530
0.30	plastome	200000	35,75	unlimited	24	626965	3138120	yes	382.827	152978	11304	16105053618
0.35	plastome	0	35,75	minimum	2	626430	2708285	yes	382.584	152978	8160.58	14957223608
0.35	plastome	0	35,75	unlimited	27	626840	2985486	yes	382.811	152978	11140	16493748158
0.35	plastome	200000	35,75	minimum	1	622435	2100143	yes	380.169	152978	6057.13	10200547328
0.35	plastome	200000	35,75	unlimited	27	626840	2985486	yes	382.811	152978	9806.12	16703127814
0.40	plastome	0	35,75	minimum	3	626512	2628906	yes	382.761	152978	7543.45	15675556888
0.40	plastome	0	35,75	unlimited	26	626542	2803769	yes	382.761	152978	8123.73	16484084482
0.40	plastome	200000	35,75	minimum	1	622022	1787088	yes	380.119	152978	4728.67	9544491073
0.40	plastome	200000	35,75	unlimited	26	626542	2803769	yes	382.761	152978	8941.14	16696685363
0.45	plastome	0	35,75	minimum	3	626043	2316108	yes	382.677	152978	5802.05	13913546555
0.45	plastome	0	35,75	unlimited	39	626098	2589556	yes	382.677	152978	8782.56	15007689474
0.45	plastome	200000	35,75	minimum	1	621390	1453687	yes	380	152978	3758.89	8030515101
0.45	plastome	200000	35,75	unlimited	39	626098	2589556	yes	382.677	152978	9781.16	15242838933
0.50	plastome	0	35,75	minimum	4	625402	2005938	yes	382.565	152978	5235.7	10709500952
0.50	plastome	0	35,75	unlimited	47	625523	2350421	yes	382.561	152978	7673.38	12042014556
0.50	plastome	200000	35,75	minimum	1	619877	901653	yes	379.484	152978	2154.59	5006858125
0.50	plastome	200000	35,75	unlimited	43	625523	2350421	yes	382.561	152978	6942.93	12282532724
0.55	plastome	0	35,75	minimum	7	623389	1736472	yes	381.696	152978	4402.77	8774618185
0.55	plastome	0	35,75	unlimited	83	623525	2002228	yes	381.719	152978	9806.71	9557375975
0.55	plastome	200000	35,75	minimum	1	617519	16172	yes	378.527	152978	692.57	1810328715
0.55	plastome	200000	35,75	unlimited	77	623525	2002228	yes	381.719	152978	10428.3	9772124340
0.60	plastome	0	35,75	minimum	11	620414	1453652	yes	380.315	152978	3603.73	6178310455
0.60	plastome	0	35,75	unlimited	110	621070	1651648	yes	380.619	152978	10510	7660074172
0.60	plastome	200000	35,75	minimum	1	610578	1173	yes	374.68	152978	639.22	1741609238
0.60	plastome	200000	35,75	unlimited	102	621070	1651648	yes	380.619	152978	10609.8	7765300871
0.65	plastome	0	35,75	minimum	17	616321	28017	yes	378.219	152978	2014.22	1687922147
0.65	plastome	0	35,75	unlimited	273	622507	135897	yes	379.084	152978	20707.7	1687922147
0.65	plastome	200000	35,75	minimum	2	617414	2640	yes	379.053	152978	724.75	1739461754
0.65	plastome	200000	35,75	unlimited	250	621737	136667	yes	379.084	152978	19521.9	1739461754
0.70	plastome	0	35,75	minimum	23	614931	24928	yes	377.826	152978	2083.39	1688995889
0.70	plastome	0	35,75	unlimited	374	619638	91768	yes	377.984	152978	25777.1	1688995889
0.70	plastome	200000	35,75	minimum	2	614790	1542	yes	377.957	152978	706.2	1688995889
0.70	plastome	200000	35,75	unlimited	347	619592	91814	yes	377.984	152978	25567.2	1691143372
0.75	plastome	0	35,75	minimum	44	612458	20927	yes	376.888	152978	3208.09	1688995889
0.75	plastome	0	35,75	unlimited	108	612458	26897	yes	376.888	152978	5820.26	1688995889
0.75	plastome	200000	35,75	minimum	4	612252	2436	yes	376.888	152978	835.49	1688995889
0.75	plastome	200000	35,75	unlimited	95	612458	26897	yes	376.888	152978	6983.23	1690069630
0.80	plastome	0	35,75	minimum	64	609533	11478	yes	375.653	152978	4075.49	1688995889
0.80	plastome	0	35,75	unlimited	93	609629	11985	yes	375.715	152978	5821.24	1688995889
0.80	plastome	200000	35,75	minimum	4	609333	1272	yes	375.73	152978	804.65	1690069630
0.80	plastome	200000	35,75	unlimited	86	609629	11985	yes	375.715	152978	5778.95	1688995889
0.85	plastome	0	35,75	minimum	116	606310	1989	yes	374.511	152978	4912.95	1688995889
0.85	plastome	0	35,75	unlimited	118	606315	1989	yes	374.515	152978	6124.04	1687922147
0.85	plastome	200000	35,75	minimum	5	604573	772	yes	373.499	152978	741.21	1688995889
0.85	plastome	200000	35,75	unlimited	34	606315	1989	yes	374.515	152978	1847.87	1688995889
0.90	plastome	0	35,75	minimum	236	589590	296	no	373.934	149381	7851.53	1688995889
0.90	plastome	0	35,75	unlimited	238	589593	296	no	373.934	149381	7469.44	1688995889
0.90	plastome	200000	35,75	minimum	5	589397	171	no	373.826	149381	570.96	1691143372
0.90	plastome	200000	35,75	unlimited	20	589593	296	no	373.934	149381	1146.18	1687922147
0.75	rbcL	0	35,75	minimum	108	611228	19899	yes	376.415	152978	6169.84	1670742278
0.75	rbcL	0	35,75	unlimited	138	611228	21612	yes	376.415	152978	7628.72	1671816019
0.75	rbcL	200000	35,75	minimum	5	610995	2073	yes	376.411	152978	758.32	1671816019
0.75	rbcL	200000	35,75	unlimited	96	611228	21612	yes	376.415	152978	7088.33	1670742278
